# Supplementary material for: Refinement of breast cancer molecular classification by miRNA expression profiles
Source: BMC Genomics. 2019 Jun 17;20:503. doi: 10.1186/s12864-019-5887-7 (PMC6580620; doi:10.1186/s12864-019-5887-7)
Supplement: Supplementary file 1 — Table S1. Summary of differentially expressed microRNAs. The selected cutoff for significance was FDR 0.01. (XLSX 2878 kb) [file 12864_2019_5887_MOESM1_ESM.xlsx]

## Sheet: Basal
contrast	genes	logFC	logCPM	LR	PValue	FDR	neg_log10_pvalue	neg_log10_FDR	direction	significant	test_type	in_heatmap
Basal	hsa-miR-577	4.83596	3.82011	319.716	1.67022e-71	4.42942e-68	70.7772	67.3537	up	significant	one_vs_rest	YES
Basal	hsa-miR-516a-5p	6.18853	7.98451	264.676	1.64146e-59	2.17657e-56	58.7848	55.6622	up	significant	one_vs_rest	YES
Basal	hsa-miR-190b-5p	-4.34508	9.02843	229.482	7.73369e-52	6.83658e-49	51.1116	48.1652	down	significant	one_vs_rest	YES
Basal	hsa-miR-519a-3p	5.29557	8.02501	228.362	1.35718e-51	8.9981e-49	50.8674	48.0458	up	significant	one_vs_rest	YES
Basal	hsa-miR-522-3p	6.05138	6.21133	223.925	1.25947e-50	6.68024e-48	49.8998	47.1752	up	significant	one_vs_rest	YES
Basal	hsa-miR-934	5.20135	5.02661	221.772	3.71355e-50	1.64139e-47	49.4302	46.7848	up	significant	one_vs_rest	YES
Basal	hsa-miR-135b-5p	3.65122	9.19617	219.98	9.13496e-50	3.46085e-47	49.0393	46.4608	up	significant	one_vs_rest	YES
Basal	hsa-miR-1283	5.69666	6.56136	209.869	1.46717e-47	4.86366e-45	46.8335	44.313	up	significant	one_vs_rest	YES
Basal	hsa-miR-519a-5p	5.20637	5.33851	196.296	1.34334e-44	3.95837e-42	43.8718	41.4025	up	significant	one_vs_rest	YES
Basal	hsa-miR-135b-3p	3.6499	2.77423	186.672	1.69374e-42	4.49179e-40	41.7712	39.3476	up	significant	one_vs_rest	YES
Basal	hsa-miR-584-5p	2.12259	2.917	185.317	3.34642e-42	8.06792e-40	41.4754	39.0932	up	significant	one_vs_rest	YES
Basal	hsa-miR-519a-2-5p	5.65521	4.94244	178.914	8.36799e-41	1.70707e-38	40.0774	37.7677	up	significant	one_vs_rest	YES
Basal	hsa-miR-520b-5p	5.65521	4.94244	178.914	8.36799e-41	1.70707e-38	40.0774	37.7677	up	significant	one_vs_rest	YES
Basal	hsa-miR-18a-3p	1.79144	4.45825	178.549	1.00513e-40	1.904e-38	39.9978	37.7203	up	significant	one_vs_rest	YES
Basal	hsa-miR-455-3p	1.88772	8.62967	174.176	9.06166e-40	1.6021e-37	39.0428	36.7953	up	significant	one_vs_rest	YES
Basal	hsa-miR-548ao-3p	3.87473	-0.0764546	173.427	1.32033e-39	2.18845e-37	38.8793	36.6599	up	significant	one_vs_rest	YES
Basal	hsa-miR-29b-2-5p	-1.94995	5.68327	169.772	8.29909e-39	1.29466e-36	38.081	35.8878	down	significant	one_vs_rest	YES
Basal	hsa-miR-29c-5p	-1.55409	7.61043	160.268	9.88673e-37	1.45665e-34	36.0049	33.8366	down	significant	one_vs_rest	YES
Basal	hsa-miR-129-5p	4.0906	3.50937	154.425	1.87045e-35	2.5485e-33	34.7281	32.5937	up	significant	one_vs_rest	NOT
Basal	hsa-miR-18a-5p	1.65532	10.2492	154.371	1.92195e-35	2.5485e-33	34.7163	32.5937	up	significant	one_vs_rest	YES
Basal	hsa-miR-548ao-5p	3.65839	0.37493	128.248	9.90604e-30	1.25099e-27	29.0041	26.9027	up	significant	one_vs_rest	NOT
Basal	hsa-miR-455-5p	1.69379	7.1668	122.066	2.233e-28	2.69178e-26	27.6511	25.57	up	significant	one_vs_rest	NOT
Basal	hsa-miR-521	4.9451	1.94405	121.683	2.70893e-28	3.12351e-26	27.5672	25.5054	up	significant	one_vs_rest	NOT
Basal	hsa-miR-138-5p	2.31555	6.80561	119.036	1.02862e-27	1.13662e-25	26.9877	24.9444	up	significant	one_vs_rest	YES
Basal	hsa-miR-9-3p	3.1338	9.1557	118.399	1.41777e-27	1.50397e-25	26.8484	24.8228	up	significant	one_vs_rest	NOT
Basal	hsa-miR-375-3p	-3.62447	12.5875	116.974	2.90907e-27	2.96725e-25	26.5362	24.5276	down	significant	one_vs_rest	YES
Basal	hsa-miR-518b	3.13422	2.45949	114.153	1.20623e-26	1.18479e-24	25.9186	23.9264	up	significant	one_vs_rest	NOT
Basal	hsa-miR-449a	-6.04763	8.52845	112.663	2.55775e-26	2.42256e-24	25.5921	23.6157	down	significant	one_vs_rest	YES
Basal	hsa-miR-548ah-5p	3.33461	0.984807	112.559	2.69544e-26	2.46493e-24	25.5694	23.6082	up	significant	one_vs_rest	NOT
Basal	hsa-miR-129-2-3p	4.20717	1.93204	112.422	2.8886e-26	2.55352e-24	25.5393	23.5929	up	significant	one_vs_rest	NOT
Basal	hsa-miR-208b-3p	4.02401	1.54246	111.585	4.40478e-26	3.76822e-24	25.3561	23.4239	up	significant	one_vs_rest	NOT
Basal	hsa-miR-518e-5p	3.69427	3.38207	111.14	5.51322e-26	4.09168e-24	25.2586	23.3881	up	significant	one_vs_rest	NOT
Basal	hsa-miR-519b-5p	3.69427	3.38207	111.14	5.51322e-26	4.09168e-24	25.2586	23.3881	up	significant	one_vs_rest	NOT
Basal	hsa-miR-519c-5p	3.69427	3.38207	111.14	5.51322e-26	4.09168e-24	25.2586	23.3881	up	significant	one_vs_rest	NOT
Basal	hsa-miR-523-5p	3.69427	3.38207	111.14	5.51322e-26	4.09168e-24	25.2586	23.3881	up	significant	one_vs_rest	NOT
Basal	hsa-miR-522-5p	3.69469	3.38193	111.125	5.55432e-26	4.09168e-24	25.2554	23.3881	up	significant	one_vs_rest	NOT
Basal	hsa-miR-4780	3.30446	0.00492637	108.746	1.8451e-25	1.32249e-23	24.734	22.8786	up	significant	one_vs_rest	NOT
Basal	hsa-miR-4446-3p	-3.12483	1.05464	106.913	4.65148e-25	3.24624e-23	24.3324	22.4886	down	significant	one_vs_rest	YES
Basal	hsa-miR-375-5p	-3.74252	3.01204	95.6182	1.39316e-22	9.47352e-21	21.856	20.0235	down	significant	one_vs_rest	NOT
Basal	hsa-miR-449c-5p	-5.60073	6.23768	93.2934	4.50884e-22	2.98936e-20	21.3459	19.5244	down	significant	one_vs_rest	YES
Basal	hsa-miR-29c-3p	-1.5199	12.3401	89.8712	2.5418e-21	1.64411e-19	20.5949	18.7841	down	significant	one_vs_rest	YES
Basal	hsa-miR-190b-3p	-3.26798	0.875373	88.0688	6.32177e-21	3.99174e-19	20.1992	18.3988	down	significant	one_vs_rest	YES
Basal	hsa-miR-106b-3p	0.845474	6.9329	87.0428	1.06199e-20	6.54975e-19	19.9739	18.1838	up	significant	one_vs_rest	NOT
Basal	hsa-miR-17-5p	1.21958	12.9888	85.9473	1.84796e-20	1.11382e-18	19.7333	17.9532	up	significant	one_vs_rest	NOT
Basal	hsa-miR-6720-5p	2.42324	0.808694	85.1353	2.78625e-20	1.64203e-18	19.555	17.7846	up	significant	one_vs_rest	NOT
Basal	hsa-miR-520d-5p	3.22773	1.22763	83.8255	5.40421e-20	3.11564e-18	19.2673	17.5065	up	significant	one_vs_rest	NOT
Basal	hsa-miR-526b-5p	2.67863	1.84032	82.8981	8.63938e-20	4.87482e-18	19.0635	17.312	up	significant	one_vs_rest	NOT
Basal	hsa-miR-518c-3p	2.26171	2.51251	81.7777	1.52287e-19	8.41388e-18	18.8173	17.075	up	significant	one_vs_rest	NOT
Basal	hsa-miR-365b-3p	-1.13768	10.3129	80.8537	2.43058e-19	1.29048e-17	18.6143	16.8893	down	significant	one_vs_rest	NOT
Basal	hsa-miR-365a-3p	-1.13767	10.3129	80.8517	2.43302e-19	1.29048e-17	18.6139	16.8893	down	significant	one_vs_rest	NOT
Basal	hsa-miR-1323	2.7882	2.53815	80.2361	3.32233e-19	1.72761e-17	18.4786	16.7626	up	significant	one_vs_rest	NOT
Basal	hsa-miR-6811-5p	-3.03939	0.525074	79.2615	5.44105e-19	2.77494e-17	18.2643	16.5567	down	significant	one_vs_rest	NOT
Basal	hsa-miR-516a-3p	4.67522	0.78886	78.6958	7.24492e-19	3.55806e-17	18.14	16.4488	up	significant	one_vs_rest	NOT
Basal	hsa-miR-516b-3p	4.67522	0.78886	78.6958	7.24492e-19	3.55806e-17	18.14	16.4488	up	significant	one_vs_rest	NOT
Basal	hsa-miR-520f-3p	2.42454	2.54889	77.1921	1.55116e-18	7.46645e-17	17.8093	16.1269	up	significant	one_vs_rest	NOT
Basal	hsa-miR-520g-3p	2.74962	1.82686	77.1599	1.57663e-18	7.46645e-17	17.8023	16.1269	up	significant	one_vs_rest	NOT
Basal	hsa-miR-499a-5p	-1.15682	6.81258	76.3038	2.43215e-18	1.13159e-16	17.614	15.9463	down	significant	one_vs_rest	YES
Basal	hsa-miR-519b-3p	2.30026	2.87762	76.0895	2.71093e-18	1.23955e-16	17.5669	15.9067	up	significant	one_vs_rest	NOT
Basal	hsa-miR-3145-3p	1.77643	0.873916	75.7218	3.26575e-18	1.46793e-16	17.486	15.8333	up	significant	one_vs_rest	NOT
Basal	hsa-miR-524-5p	2.48859	1.94129	73.9671	7.94284e-18	3.51073e-16	17.1	15.4546	up	significant	one_vs_rest	NOT
Basal	hsa-miR-342-5p	-1.346	6.44411	73.5989	9.57186e-18	4.16141e-16	17.019	15.3808	down	significant	one_vs_rest	YES
Basal	hsa-miR-149-5p	-2.1108	10.074	73.3047	1.11103e-17	4.75233e-16	16.9543	15.3231	down	significant	one_vs_rest	YES
Basal	hsa-miR-19a-3p	1.09336	7.09943	72.6942	1.51377e-17	6.37226e-16	16.8199	15.1957	up	significant	one_vs_rest	NOT
Basal	hsa-miR-517a-3p	2.00084	4.82861	71.9814	2.17239e-17	8.86335e-16	16.6631	15.0524	up	significant	one_vs_rest	NOT
Basal	hsa-miR-517b-3p	2.00084	4.82861	71.9814	2.17239e-17	8.86335e-16	16.6631	15.0524	up	significant	one_vs_rest	NOT
Basal	hsa-miR-197-3p	0.839488	6.68701	69.6288	7.15833e-17	2.87635e-15	16.1452	14.5412	up	significant	one_vs_rest	NOT
Basal	hsa-miR-519c-3p	2.28606	2.53065	68.7313	1.12837e-16	4.46632e-15	15.9475	14.3501	up	significant	one_vs_rest	NOT
Basal	hsa-miR-505-3p	0.964213	6.48439	66.9432	2.79437e-16	1.0898e-14	15.5537	13.9627	up	significant	one_vs_rest	NOT
Basal	hsa-miR-20a-5p	1.08272	12.9413	66.6998	3.16174e-16	1.21521e-14	15.5001	13.9153	up	significant	one_vs_rest	NOT
Basal	hsa-miR-130b-5p	1.17912	3.15474	66.5819	3.35662e-16	1.27168e-14	15.4741	13.8956	up	significant	one_vs_rest	NOT
Basal	hsa-miR-520a-5p	2.47748	1.79121	66.2506	3.9708e-16	1.48318e-14	15.4011	13.8288	up	significant	one_vs_rest	NOT
Basal	hsa-miR-489-3p	-2.90195	5.78763	65.5093	5.78411e-16	2.13048e-14	15.2378	13.6715	down	significant	one_vs_rest	YES
Basal	hsa-miR-873-5p	2.67949	0.878734	64.8388	8.12839e-16	2.95294e-14	15.09	13.5297	up	significant	one_vs_rest	NOT
Basal	hsa-miR-449b-5p	-5.33993	3.88402	64.5487	9.41765e-16	3.37508e-14	15.0261	13.4717	down	significant	one_vs_rest	NOT
Basal	hsa-miR-1468-5p	1.40764	2.07497	64.5064	9.62196e-16	3.40232e-14	15.0167	13.4682	up	significant	one_vs_rest	NOT
Basal	hsa-miR-518f-3p	2.16817	1.81076	64.0692	1.20123e-15	4.19168e-14	14.9204	13.3776	up	significant	one_vs_rest	NOT
Basal	hsa-miR-653-3p	-2.52584	6.10005	62.6447	2.47572e-15	8.52678e-14	14.6063	13.0692	down	significant	one_vs_rest	NOT
Basal	hsa-miR-92a-3p	0.850131	12.1091	61.292	4.92086e-15	1.67309e-13	14.308	12.7765	up	significant	one_vs_rest	NOT
Basal	hsa-miR-548a-5p	1.35149	1.98255	61.0681	5.51345e-15	1.85085e-13	14.2586	12.7326	up	significant	one_vs_rest	NOT
Basal	hsa-miR-551a	2.86796	0.0529432	60.5825	7.05573e-15	2.33689e-13	14.1515	12.6314	up	significant	one_vs_rest	NOT
Basal	hsa-miR-548s	1.81896	0.660892	60.5598	7.13756e-15	2.33689e-13	14.1465	12.6314	up	significant	one_vs_rest	NOT
Basal	hsa-miR-515-3p	2.23466	2.07738	60.2691	8.27355e-15	2.67579e-13	14.0823	12.5725	up	significant	one_vs_rest	NOT
Basal	hsa-miR-802	2.93143	-0.304446	60.0404	9.29298e-15	2.96928e-13	14.0318	12.5273	up	significant	one_vs_rest	NOT
Basal	hsa-miR-518a-5p	3.71227	0.830381	59.0927	1.50413e-14	4.74876e-13	13.8227	12.3234	up	significant	one_vs_rest	NOT
Basal	hsa-miR-1246	3.29506	2.44259	58.6391	1.89418e-14	5.90984e-13	13.7226	12.2284	up	significant	one_vs_rest	NOT
Basal	hsa-miR-525-5p	2.69954	0.766614	58.0536	2.5507e-14	7.86565e-13	13.5933	12.1043	up	significant	one_vs_rest	NOT
Basal	hsa-miR-519d-3p	2.10117	2.31393	57.8969	2.76215e-14	8.41981e-13	13.5588	12.0747	up	significant	one_vs_rest	NOT
Basal	hsa-miR-527	3.84591	0.802703	57.4081	3.54152e-14	1.06728e-12	13.4508	11.9717	up	significant	one_vs_rest	NOT
Basal	hsa-miR-221-3p	0.733134	10.5025	57.0716	4.20235e-14	1.25221e-12	13.3765	11.9023	up	significant	one_vs_rest	NOT
Basal	hsa-miR-26b-5p	-0.617735	13.8215	56.2054	6.52826e-14	1.92366e-12	13.1852	11.7159	down	significant	one_vs_rest	YES
Basal	hsa-miR-342-3p	-1.44615	12.1103	54.3011	1.72009e-13	5.01284e-12	12.7644	11.2999	down	significant	one_vs_rest	YES
Basal	hsa-miR-206	3.88742	0.756697	54.1687	1.83996e-13	5.30388e-12	12.7352	11.2754	up	significant	one_vs_rest	NOT
Basal	hsa-miR-4756-5p	-3.1363	0.109506	54.0204	1.9842e-13	5.65816e-12	12.7024	11.2473	down	significant	one_vs_rest	NOT
Basal	hsa-miR-184	-3.92067	5.28031	53.9505	2.05603e-13	5.80062e-12	12.687	11.2365	down	significant	one_vs_rest	YES
Basal	hsa-miR-153-3p	-1.90291	5.02355	53.8703	2.14176e-13	5.97889e-12	12.6692	11.2234	down	significant	one_vs_rest	NOT
Basal	hsa-miR-9-5p	2.31812	10.3973	52.5582	4.17684e-13	1.15385e-11	12.3792	10.9378	up	significant	one_vs_rest	NOT
Basal	hsa-miR-502-5p	0.75166	5.26749	52.5188	4.26159e-13	1.16513e-11	12.3704	10.9336	up	significant	one_vs_rest	NOT
Basal	hsa-miR-512-5p	2.35304	1.99589	52.3693	4.59857e-13	1.24443e-11	12.3374	10.905	up	significant	one_vs_rest	NOT
Basal	hsa-miR-519e-5p	2.26649	1.18799	51.7255	6.38274e-13	1.7098e-11	12.195	10.7671	up	significant	one_vs_rest	NOT
Basal	hsa-miR-877-5p	1.14975	3.99516	51.5404	7.01394e-13	1.8601e-11	12.154	10.7305	up	significant	one_vs_rest	NOT
Basal	hsa-miR-515-5p	1.92934	2.90405	51.1747	8.45021e-13	2.21881e-11	12.0731	10.6539	up	significant	one_vs_rest	NOT
Basal	hsa-miR-10a-5p	-1.64575	13.1549	50.6008	1.13197e-12	2.94312e-11	11.9462	10.5312	down	significant	one_vs_rest	NOT
Basal	hsa-miR-3186-5p	3.5393	-0.206771	50.5473	1.16327e-12	2.96695e-11	11.9343	10.5277	up	significant	one_vs_rest	NOT
Basal	hsa-miR-498-5p	2.43643	1.42577	50.5469	1.16351e-12	2.96695e-11	11.9342	10.5277	up	significant	one_vs_rest	NOT
Basal	hsa-miR-876-3p	2.54251	0.384565	50.1817	1.40151e-12	3.53981e-11	11.8534	10.451	up	significant	one_vs_rest	NOT
Basal	hsa-miR-140-3p	0.83913	9.06602	49.8517	1.65817e-12	4.14856e-11	11.7804	10.3821	up	significant	one_vs_rest	NOT
Basal	hsa-miR-107	0.99201	8.40093	49.2094	2.30046e-12	5.7017e-11	11.6382	10.244	up	significant	one_vs_rest	NOT
Basal	hsa-miR-146a-5p	1.05678	10.7939	48.4722	3.35006e-12	8.22627e-11	11.4749	10.0848	up	significant	one_vs_rest	NOT
Basal	hsa-miR-138-1-3p	2.49492	-0.0981525	48.3349	3.59302e-12	8.74192e-11	11.4445	10.0584	up	significant	one_vs_rest	NOT
Basal	hsa-miR-520d-3p	2.79195	0.727116	48.195	3.85876e-12	9.30313e-11	11.4136	10.0314	up	significant	one_vs_rest	NOT
Basal	hsa-miR-193b-3p	-1.12618	7.72044	47.5583	5.33921e-12	1.27564e-10	11.2725	9.89427	down	significant	one_vs_rest	NOT
Basal	hsa-miR-942-5p	0.868505	3.56394	47.3479	5.94423e-12	1.40371e-10	11.2259	9.85272	up	significant	one_vs_rest	NOT
Basal	hsa-miR-10a-3p	-1.63475	6.27543	47.3358	5.9811e-12	1.40371e-10	11.2232	9.85272	down	significant	one_vs_rest	NOT
Basal	hsa-miR-19b-1-5p	0.847384	3.53858	47.1784	6.48111e-12	1.50771e-10	11.1884	9.82168	up	significant	one_vs_rest	NOT
Basal	hsa-miR-191-5p	-0.934416	13.7559	47.0386	6.96021e-12	1.60509e-10	11.1574	9.7945	down	significant	one_vs_rest	NOT
Basal	hsa-miR-31-5p	1.42692	10.2861	46.8397	7.7037e-12	1.76123e-10	11.1133	9.75418	up	significant	one_vs_rest	NOT
Basal	hsa-miR-33b-3p	-1.36849	4.67897	45.8673	1.26539e-11	2.86821e-10	10.8978	9.54239	down	significant	one_vs_rest	NOT
Basal	hsa-miR-548l	0.981768	2.05765	45.3567	1.64223e-11	3.69084e-10	10.7846	9.43287	up	significant	one_vs_rest	NOT
Basal	hsa-miR-93-3p	0.685394	7.27907	45.0841	1.88756e-11	4.20656e-10	10.7241	9.37607	up	significant	one_vs_rest	NOT
Basal	hsa-miR-331-3p	-0.73975	7.02533	44.8805	2.09433e-11	4.62847e-10	10.679	9.33456	down	significant	one_vs_rest	NOT
Basal	hsa-miR-505-5p	1.03387	3.60336	44.5967	2.42099e-11	5.30618e-10	10.616	9.27522	up	significant	one_vs_rest	NOT
Basal	hsa-miR-532-3p	0.719719	5.57342	44.0725	3.1643e-11	6.87847e-10	10.4997	9.16251	up	significant	one_vs_rest	NOT
Basal	hsa-miR-887-3p	-1.35121	8.26716	43.7837	3.66739e-11	7.90725e-10	10.4356	9.10197	down	significant	one_vs_rest	YES
Basal	hsa-miR-2115-3p	-3.53773	2.20955	43.3409	4.59859e-11	9.83505e-10	10.3374	9.00722	down	significant	one_vs_rest	YES
Basal	hsa-miR-5002-5p	1.90997	-0.0667198	43.1536	5.0608e-11	1.0737e-09	10.2958	8.96912	up	significant	one_vs_rest	NOT
Basal	hsa-miR-106b-5p	0.608736	12.927	42.6949	6.39799e-11	1.34662e-09	10.194	8.87075	up	significant	one_vs_rest	NOT
Basal	hsa-miR-425-5p	-0.973548	12.6359	41.8899	9.65616e-11	2.01639e-09	10.0152	8.69543	down	significant	one_vs_rest	YES
Basal	hsa-miR-93-5p	0.66682	12.8767	41.8436	9.88729e-11	2.04852e-09	10.0049	8.68856	up	significant	one_vs_rest	NOT
Basal	hsa-miR-103a-3p	-0.572147	13.8425	41.7016	1.0632e-10	2.18573e-09	9.97339	8.6604	down	significant	one_vs_rest	NOT
Basal	hsa-miR-2115-5p	-3.46783	0.930581	41.4682	1.19803e-10	2.44398e-09	9.92153	8.6119	down	significant	one_vs_rest	YES
Basal	hsa-miR-9983-3p	2.36787	2.21042	41.3675	1.26136e-10	2.55353e-09	9.89916	8.59286	up	significant	one_vs_rest	NOT
Basal	hsa-miR-17-3p	0.737935	8.86646	41.3219	1.29112e-10	2.59074e-09	9.88903	8.58658	up	significant	one_vs_rest	NOT
Basal	hsa-miR-520e-3p	2.65899	0.2957	41.3096	1.29928e-10	2.59074e-09	9.8863	8.58658	up	significant	one_vs_rest	NOT
Basal	hsa-miR-188-5p	0.749086	6.73541	41.2365	1.34878e-10	2.66937e-09	9.87006	8.57359	up	significant	one_vs_rest	NOT
Basal	hsa-miR-2116-5p	0.829723	1.8243	41.0052	1.51822e-10	2.98245e-09	9.81867	8.52543	up	significant	one_vs_rest	NOT
Basal	hsa-miR-222-3p	0.660801	9.85359	40.7377	1.741e-10	3.39494e-09	9.7592	8.46917	up	significant	one_vs_rest	NOT
Basal	hsa-miR-548b-3p	1.12857	2.76503	40.6361	1.83389e-10	3.54998e-09	9.73663	8.44977	up	significant	one_vs_rest	NOT
Basal	hsa-miR-559	1.67375	0.151911	40.5869	1.88062e-10	3.61406e-09	9.7257	8.442	up	significant	one_vs_rest	NOT
Basal	hsa-miR-203a-3p	1.34955	10.041	40.3221	2.15358e-10	4.10884e-09	9.66684	8.38628	up	significant	one_vs_rest	NOT
Basal	hsa-miR-512-3p	1.8734	2.33071	40.0206	2.51304e-10	4.76041e-09	9.5998	8.32236	up	significant	one_vs_rest	NOT
Basal	hsa-miR-1306-3p	0.967999	1.46036	39.9635	2.58757e-10	4.86683e-09	9.58711	8.31275	up	significant	one_vs_rest	NOT
Basal	hsa-miR-26a-5p	-0.527533	15.3513	39.901	2.67162e-10	4.98953e-09	9.57323	8.30194	down	significant	one_vs_rest	YES
Basal	hsa-miR-5582-3p	1.02359	1.08205	39.8581	2.73099e-10	5.04244e-09	9.56368	8.29736	up	significant	one_vs_rest	NOT
Basal	hsa-miR-452-5p	1.36344	5.9844	39.8531	2.73797e-10	5.04244e-09	9.56257	8.29736	up	significant	one_vs_rest	NOT
Basal	hsa-miR-148b-3p	-0.547589	10.8875	39.3178	3.60136e-10	6.58676e-09	9.44353	8.18133	down	significant	one_vs_rest	NOT
Basal	hsa-miR-576-5p	0.607995	5.81443	39.0906	4.04598e-10	7.34927e-09	9.39298	8.13376	up	significant	one_vs_rest	NOT
Basal	hsa-miR-1296-5p	0.804948	5.56383	38.6694	5.02009e-10	9.05665e-09	9.29929	8.04303	up	significant	one_vs_rest	NOT
Basal	hsa-miR-34a-3p	-0.673076	4.68982	38.3813	5.81872e-10	1.04265e-08	9.23517	7.98186	down	significant	one_vs_rest	YES
Basal	hsa-miR-20a-3p	0.725908	7.77857	38.236	6.26838e-10	1.11569e-08	9.20284	7.95246	up	significant	one_vs_rest	NOT
Basal	hsa-miR-449b-3p	-3.76247	0.381981	37.9868	7.12261e-10	1.25928e-08	9.14736	7.89988	down	significant	one_vs_rest	NOT
Basal	hsa-miR-34a-5p	-0.588157	12.4968	37.8874	7.49462e-10	1.31627e-08	9.12525	7.88065	down	significant	one_vs_rest	NOT
Basal	hsa-miR-31-3p	1.48235	2.62879	37.0344	1.16065e-09	2.02502e-08	8.9353	7.69357	up	significant	one_vs_rest	NOT
Basal	hsa-miR-4671-3p	1.88959	0.30627	36.8582	1.2704e-09	2.20202e-08	8.89606	7.65718	up	significant	one_vs_rest	NOT
Basal	hsa-miR-6720-3p	1.94522	0.116395	36.4878	1.53628e-09	2.6456e-08	8.81353	7.57748	up	significant	one_vs_rest	NOT
Basal	hsa-miR-579-3p	0.77822	2.78096	36.1497	1.82726e-09	3.12638e-08	8.7382	7.50496	up	significant	one_vs_rest	NOT
Basal	hsa-miR-4446-5p	-2.41276	-0.220209	36.108	1.8668e-09	3.17356e-08	8.7289	7.49845	down	significant	one_vs_rest	NOT
Basal	hsa-miR-516b-5p	2.10281	2.11523	35.5001	2.55041e-09	4.30808e-08	8.59339	7.36572	up	significant	one_vs_rest	NOT
Basal	hsa-miR-524-3p	2.42036	-0.105062	35.2624	2.88146e-09	4.83648e-08	8.54039	7.31547	up	significant	one_vs_rest	NOT
Basal	hsa-miR-146b-3p	0.844319	1.28084	35.2115	2.95774e-09	4.93329e-08	8.52904	7.30686	up	significant	one_vs_rest	NOT
Basal	hsa-miR-501-5p	0.680052	4.83015	34.7258	3.79563e-09	6.29126e-08	8.42072	7.20126	up	significant	one_vs_rest	YES
Basal	hsa-miR-135a-5p	-2.53284	7.34671	34.6656	3.91498e-09	6.44878e-08	8.40727	7.19052	down	significant	one_vs_rest	YES
Basal	hsa-miR-548d-3p	1.29752	1.37419	33.7341	6.31848e-09	1.03436e-07	8.19939	6.98533	up	significant	one_vs_rest	NOT
Basal	hsa-miR-4728-3p	-1.86793	3.16599	33.7164	6.37618e-09	1.0374e-07	8.19544	6.98405	down	significant	one_vs_rest	YES
Basal	hsa-miR-588	2.02765	-0.404157	33.3108	7.8546e-09	1.27015e-07	8.10488	6.89615	up	significant	one_vs_rest	NOT
Basal	hsa-miR-618	-2.26486	1.13123	33.2478	8.11301e-09	1.30398e-07	8.09082	6.88473	down	significant	one_vs_rest	NOT
Basal	hsa-miR-517-5p	2.4801	0.283596	32.8193	1.01133e-08	1.6157e-07	7.99511	6.79164	up	significant	one_vs_rest	NOT
Basal	hsa-miR-28-5p	0.558048	10.6271	32.4496	1.22326e-08	1.94256e-07	7.91248	6.71163	up	significant	one_vs_rest	NOT
Basal	hsa-miR-196a-5p	-1.6449	11.5513	32.1045	1.46096e-08	2.30622e-07	7.83536	6.6371	down	significant	one_vs_rest	NOT
Basal	hsa-miR-4425	1.73584	-0.216954	31.7706	1.73499e-08	2.72261e-07	7.7607	6.56502	up	significant	one_vs_rest	NOT
Basal	hsa-miR-26b-3p	-0.54764	3.43615	31.4528	2.0435e-08	3.18786e-07	7.68963	6.4965	down	significant	one_vs_rest	NOT
Basal	hsa-miR-135a-2-3p	-3.30011	1.10588	31.4066	2.09273e-08	3.24557e-07	7.67929	6.48871	down	significant	one_vs_rest	NOT
Basal	hsa-miR-12125	2.03473	-0.28559	31.3089	2.20074e-08	3.39324e-07	7.65743	6.46939	up	significant	one_vs_rest	NOT
Basal	hsa-miR-10b-5p	-0.756108	12.662	31.237	2.28377e-08	3.50089e-07	7.64135	6.45582	down	significant	one_vs_rest	NOT
Basal	hsa-miR-196a-1-3p	2.07757	-0.314943	31.1878	2.34234e-08	3.57005e-07	7.63035	6.44733	up	significant	one_vs_rest	NOT
Basal	hsa-miR-130a-3p	0.675765	11.1455	31.0286	2.54253e-08	3.85302e-07	7.59473	6.4142	up	significant	one_vs_rest	NOT
Basal	hsa-miR-92a-1-5p	0.802187	4.56704	30.7405	2.94952e-08	4.44439e-07	7.53025	6.35219	up	significant	one_vs_rest	NOT
Basal	hsa-miR-5681a	-2.19142	0.646101	30.0683	4.17101e-08	6.24944e-07	7.37976	6.20416	down	significant	one_vs_rest	YES
Basal	hsa-miR-19b-3p	0.699093	9.61032	30.0137	4.29015e-08	6.37729e-07	7.36753	6.19536	up	significant	one_vs_rest	NOT
Basal	hsa-miR-1251-5p	-3.53696	0.67229	30.0072	4.30443e-08	6.37729e-07	7.36608	6.19536	down	significant	one_vs_rest	NOT
Basal	hsa-miR-526a-3p	2.36437	-0.147318	29.9464	4.44152e-08	6.54383e-07	7.35247	6.18417	up	significant	one_vs_rest	NOT
Basal	hsa-miR-365a-5p	-1.05716	1.64467	29.753	4.90755e-08	7.19051e-07	7.30914	6.14324	down	significant	one_vs_rest	NOT
Basal	hsa-miR-338-3p	-1.07256	7.5491	29.7072	5.02491e-08	7.32201e-07	7.29887	6.13537	down	significant	one_vs_rest	NOT
Basal	hsa-miR-33b-5p	-1.3149	5.05856	29.5502	5.44865e-08	7.89607e-07	7.26371	6.10259	down	significant	one_vs_rest	NOT
Basal	hsa-miR-518c-5p	2.85774	-0.20677	29.4206	5.82541e-08	8.39619e-07	7.23467	6.07592	up	significant	one_vs_rest	NOT
Basal	hsa-miR-3684	1.08128	0.426397	29.3947	5.90389e-08	8.46331e-07	7.22886	6.07246	up	significant	one_vs_rest	NOT
Basal	hsa-miR-153-5p	-1.69009	2.90908	29.1272	6.77773e-08	9.66373e-07	7.16892	6.01486	down	significant	one_vs_rest	NOT
Basal	hsa-miR-518f-5p	2.64559	0.142209	29.0832	6.93345e-08	9.8329e-07	7.15905	6.00732	up	significant	one_vs_rest	NOT
Basal	hsa-miR-7-1-3p	-0.68935	6.45395	28.8402	7.86022e-08	1.10879e-06	7.10457	5.95515	down	significant	one_vs_rest	NOT
Basal	hsa-miR-1306-5p	0.590133	4.11208	28.496	9.3892e-08	1.31747e-06	7.02737	5.88026	up	significant	one_vs_rest	NOT
Basal	hsa-miR-186-5p	0.417743	10.1619	28.4845	9.44533e-08	1.31837e-06	7.02478	5.87996	up	significant	one_vs_rest	NOT
Basal	hsa-miR-519e-3p	2.46297	-0.152464	28.105	1.14906e-07	1.59545e-06	6.93966	5.79712	up	significant	one_vs_rest	NOT
Basal	hsa-miR-320c	0.789126	1.9759	28.0664	1.17223e-07	1.61813e-06	6.93099	5.79099	up	significant	one_vs_rest	NOT
Basal	hsa-miR-502-3p	0.555555	4.63675	28.0576	1.1776e-07	1.61813e-06	6.929	5.79099	up	significant	one_vs_rest	NOT
Basal	hsa-miR-383-5p	2.51829	-0.224333	27.8805	1.29044e-07	1.76405e-06	6.88926	5.75349	up	significant	one_vs_rest	NOT
Basal	hsa-miR-25-5p	0.744658	3.5731	27.8404	1.31748e-07	1.79177e-06	6.88026	5.74672	up	significant	one_vs_rest	NOT
Basal	hsa-miR-29b-3p	-0.680082	12.9416	27.5941	1.49637e-07	2.02468e-06	6.82496	5.69364	down	significant	one_vs_rest	NOT
Basal	hsa-miR-582-5p	1.0145	6.28996	27.5647	1.51925e-07	2.0452e-06	6.81837	5.68926	up	significant	one_vs_rest	NOT
Basal	hsa-miR-25-3p	0.516875	11.7324	27.5065	1.56565e-07	2.09703e-06	6.8053	5.6784	up	significant	one_vs_rest	NOT
Basal	hsa-miR-584-3p	1.5786	-0.381863	26.9755	2.06051e-07	2.74597e-06	6.68602	5.5613	up	significant	one_vs_rest	NOT
Basal	hsa-miR-582-3p	1.08571	2.81477	26.8458	2.20357e-07	2.92193e-06	6.65687	5.53433	up	significant	one_vs_rest	NOT
Basal	hsa-miR-103a-1-5p	-0.822519	1.64179	26.346	2.85414e-07	3.76576e-06	6.54453	5.42415	down	significant	one_vs_rest	NOT
Basal	hsa-miR-1286	1.31996	0.288133	25.996	3.42126e-07	4.49167e-06	6.46581	5.34759	up	significant	one_vs_rest	NOT
Basal	hsa-miR-523-3p	1.89671	0.443809	25.7693	3.84766e-07	5.0266e-06	6.4148	5.29873	up	significant	one_vs_rest	NOT
Basal	hsa-miR-425-3p	-0.678064	8.52518	25.463	4.50941e-07	5.86223e-06	6.34588	5.23194	down	significant	one_vs_rest	NOT
Basal	hsa-miR-137-3p	1.31687	4.25606	25.4236	4.60252e-07	5.95409e-06	6.337	5.22518	up	significant	one_vs_rest	NOT
Basal	hsa-miR-2114-5p	-2.04619	1.47753	25.3553	4.76841e-07	6.13875e-06	6.32163	5.21192	down	significant	one_vs_rest	NOT
Basal	hsa-miR-188-3p	0.683518	2.64507	25.3058	4.89225e-07	6.26775e-06	6.31049	5.20289	up	significant	one_vs_rest	NOT
Basal	hsa-miR-500a-3p	0.562581	4.92973	24.5202	7.35331e-07	9.37547e-06	6.13352	5.02801	up	significant	one_vs_rest	NOT
Basal	hsa-miR-3909	0.540179	3.05529	24.51	7.39241e-07	9.38023e-06	6.13121	5.02779	up	significant	one_vs_rest	NOT
Basal	hsa-miR-4802-5p	-0.813962	3.0038	24.4321	7.69751e-07	9.72086e-06	6.11365	5.0123	down	significant	one_vs_rest	NOT
Basal	hsa-miR-24-3p	0.452868	13.8397	24.3978	7.83568e-07	9.84844e-06	6.10592	5.00663	up	significant	one_vs_rest	NOT
Basal	hsa-miR-140-5p	0.573262	10.1272	24.3433	8.06074e-07	1.00835e-05	6.09363	4.99639	up	significant	one_vs_rest	NOT
Basal	hsa-miR-126-3p	-0.510991	14.0304	24.3316	8.10988e-07	1.00974e-05	6.09099	4.99579	down	significant	one_vs_rest	NOT
Basal	hsa-miR-450a-5p	-0.691597	9.57008	24.3116	8.1946e-07	1.01552e-05	6.08647	4.99331	down	significant	one_vs_rest	NOT
Basal	hsa-miR-1291	-1.05875	2.55181	24.2493	8.46385e-07	1.04401e-05	6.07243	4.9813	down	significant	one_vs_rest	NOT
Basal	hsa-miR-3622a-5p	1.74617	0.0180754	24.0563	9.35578e-07	1.14868e-05	6.02892	4.9398	up	significant	one_vs_rest	NOT
Basal	hsa-miR-181d-5p	0.771245	8.23309	23.8308	1.05186e-06	1.2855e-05	5.97804	4.89093	up	significant	one_vs_rest	NOT
Basal	hsa-miR-378a-5p	0.602101	6.24709	23.6395	1.16178e-06	1.41332e-05	5.93488	4.84976	up	significant	one_vs_rest	NOT
Basal	hsa-miR-6499-5p	1.88267	-0.283126	23.613	1.17789e-06	1.42638e-05	5.92889	4.84576	up	significant	one_vs_rest	NOT
Basal	hsa-miR-28-3p	0.509952	9.56757	23.5693	1.20492e-06	1.45248e-05	5.91904	4.83789	up	significant	one_vs_rest	NOT
Basal	hsa-miR-641	0.576785	2.95635	23.447	1.28401e-06	1.54082e-05	5.89143	4.81225	up	significant	one_vs_rest	NOT
Basal	hsa-miR-2114-3p	-2.25605	0.558681	23.3885	1.32369e-06	1.58127e-05	5.87822	4.80099	down	significant	one_vs_rest	NOT
Basal	hsa-miR-1227-3p	1.00656	0.639172	23.3754	1.33275e-06	1.58496e-05	5.87525	4.79998	up	significant	one_vs_rest	NOT
Basal	hsa-miR-1294	-0.960207	1.35795	23.1297	1.51437e-06	1.79291e-05	5.81977	4.74644	down	significant	one_vs_rest	NOT
Basal	hsa-miR-664a-5p	-0.576269	3.35815	23.1116	1.52865e-06	1.80176e-05	5.81569	4.7443	down	significant	one_vs_rest	NOT
Basal	hsa-miR-653-5p	-2.71618	0.0897131	22.7597	1.83571e-06	2.15412e-05	5.7362	4.66673	down	significant	one_vs_rest	NOT
Basal	hsa-miR-3156-5p	-3.79081	0.486537	22.7374	1.85722e-06	2.16975e-05	5.73114	4.66359	down	significant	one_vs_rest	NOT
Basal	hsa-miR-525-3p	1.95515	-0.00343469	22.6475	1.9461e-06	2.26362e-05	5.71084	4.6452	up	significant	one_vs_rest	NOT
Basal	hsa-miR-488-3p	1.20385	3.00188	22.6113	1.98312e-06	2.29661e-05	5.70265	4.63891	up	significant	one_vs_rest	YES
Basal	hsa-miR-5691	-2.07859	-0.239518	22.5416	2.05647e-06	2.37119e-05	5.68688	4.62503	down	significant	one_vs_rest	NOT
Basal	hsa-miR-181d-3p	1.0188	0.590629	22.5242	2.07508e-06	2.3823e-05	5.68297	4.623	up	significant	one_vs_rest	NOT
Basal	hsa-miR-362-5p	0.482963	8.87623	22.498	2.10368e-06	2.40472e-05	5.67702	4.61893	up	significant	one_vs_rest	NOT
Basal	hsa-miR-664a-3p	-0.55601	6.99448	22.2657	2.3741e-06	2.7022e-05	5.6245	4.56828	down	significant	one_vs_rest	NOT
Basal	hsa-miR-526b-3p	2.1549	-0.331967	22.1592	2.50948e-06	2.84407e-05	5.60042	4.54606	up	significant	one_vs_rest	NOT
Basal	hsa-miR-203b-3p	1.32488	2.41696	21.9987	2.72833e-06	3.07649e-05	5.5641	4.51194	up	significant	one_vs_rest	NOT
Basal	hsa-miR-487b-3p	-0.603014	5.53863	21.9921	2.73775e-06	3.07649e-05	5.56261	4.51194	down	significant	one_vs_rest	NOT
Basal	hsa-miR-24-2-5p	0.461312	7.44465	21.7708	3.07247e-06	3.43805e-05	5.51251	4.46369	up	significant	one_vs_rest	NOT
Basal	hsa-miR-223-3p	0.665054	10.6275	21.4478	3.63594e-06	4.05148e-05	5.43938	4.39239	up	significant	one_vs_rest	NOT
Basal	hsa-miR-518a-3p	1.88691	1.19212	21.2681	3.99323e-06	4.43098e-05	5.39868	4.3535	up	significant	one_vs_rest	NOT
Basal	hsa-miR-548t-5p	-1.60689	0.173801	21.1569	4.23178e-06	4.67612e-05	5.37348	4.33011	down	significant	one_vs_rest	NOT
Basal	hsa-miR-887-5p	-1.23044	1.3383	21.0973	4.36545e-06	4.8038e-05	5.35997	4.31841	down	significant	one_vs_rest	YES
Basal	hsa-miR-4756-3p	-1.95119	-0.266593	21.0457	4.48469e-06	4.91463e-05	5.34827	4.30851	down	significant	one_vs_rest	NOT
Basal	hsa-miR-517c-3p	1.38706	3.24305	20.8409	4.99053e-06	5.44645e-05	5.30185	4.26389	up	significant	one_vs_rest	NOT
Basal	hsa-miR-139-5p	-0.705513	7.86187	20.732	5.2825e-06	5.73343e-05	5.27716	4.24159	down	significant	one_vs_rest	NOT
Basal	hsa-miR-26a-2-3p	-0.464602	4.68313	20.7269	5.29672e-06	5.73343e-05	5.27599	4.24159	down	significant	one_vs_rest	NOT
Basal	hsa-miR-6840-3p	1.53985	-0.137232	20.6795	5.42931e-06	5.85307e-05	5.26526	4.23262	up	significant	one_vs_rest	NOT
Basal	hsa-miR-3667-5p	1.35817	0.152963	20.5723	5.74206e-06	6.16516e-05	5.24093	4.21006	up	significant	one_vs_rest	NOT
Basal	hsa-miR-592	-1.27747	6.32329	20.4617	6.0837e-06	6.50563e-05	5.21583	4.18671	down	significant	one_vs_rest	YES
Basal	hsa-miR-126-5p	-0.469223	13.2179	20.4225	6.20948e-06	6.61347e-05	5.20695	4.17957	down	significant	one_vs_rest	NOT
Basal	hsa-miR-331-5p	-0.570911	4.66726	20.2973	6.62953e-06	7.03261e-05	5.17852	4.15288	down	significant	one_vs_rest	NOT
Basal	hsa-miR-127-5p	-0.647687	5.0263	20.1914	7.00658e-06	7.40297e-05	5.15449	4.13059	down	significant	one_vs_rest	NOT
Basal	hsa-miR-369-5p	-0.628292	5.45589	20.0326	7.6134e-06	8.01219e-05	5.11842	4.09625	down	significant	one_vs_rest	NOT
Basal	hsa-miR-193a-5p	-0.539682	7.35205	19.7319	8.91002e-06	9.33967e-05	5.05012	4.02967	down	significant	one_vs_rest	NOT
Basal	hsa-miR-193b-5p	-0.679395	3.75493	19.6289	9.4036e-06	9.81825e-05	5.02671	4.00797	down	significant	one_vs_rest	NOT
Basal	hsa-miR-590-5p	0.536217	5.56588	19.4591	1.02775e-05	0.000106885	4.98811	3.97108	up	significant	one_vs_rest	NOT
Basal	hsa-miR-513b-5p	-1.77201	1.22833	19.4266	1.04541e-05	0.000108298	4.98071	3.96538	down	significant	one_vs_rest	NOT
Basal	hsa-miR-642a-5p	-0.795029	3.29816	19.2071	1.17279e-05	0.000121021	4.93078	3.91714	down	significant	one_vs_rest	NOT
Basal	hsa-miR-23a-3p	0.473347	13.1142	19.1922	1.18196e-05	0.000121494	4.9274	3.91544	up	significant	one_vs_rest	NOT
Basal	hsa-miR-7156-5p	1.60028	0.047447	19.1697	1.19597e-05	0.00012246	4.92228	3.91201	up	significant	one_vs_rest	NOT
Basal	hsa-miR-6832-3p	1.37363	-0.378183	18.8809	1.39142e-05	0.000141925	4.85654	3.84794	up	significant	one_vs_rest	NOT
Basal	hsa-miR-518e-3p	1.55475	1.41666	18.7322	1.50421e-05	0.000152841	4.82269	3.81576	up	significant	one_vs_rest	NOT
Basal	hsa-miR-6772-3p	1.53775	-0.39898	18.7015	1.52865e-05	0.000154732	4.81569	3.81042	up	significant	one_vs_rest	NOT
Basal	hsa-let-7d-3p	0.393493	7.71327	18.5959	1.61565e-05	0.000162917	4.79165	3.78803	up	significant	one_vs_rest	NOT
Basal	hsa-miR-181a-3p	-0.586645	7.90315	18.5265	1.67558e-05	0.000168319	4.77584	3.77387	down	significant	one_vs_rest	NOT
Basal	hsa-miR-6747-3p	0.899686	0.287756	18.5145	1.68612e-05	0.00016874	4.77311	3.77278	up	significant	one_vs_rest	NOT
Basal	hsa-let-7i-5p	0.377	13.7641	18.5034	1.69604e-05	0.000169094	4.77056	3.77187	up	significant	one_vs_rest	NOT
Basal	hsa-miR-3663-3p	1.43155	-0.439639	18.4531	1.74141e-05	0.000172967	4.7591	3.76204	up	significant	one_vs_rest	NOT
Basal	hsa-miR-3913-5p	-0.62131	2.92564	18.3327	1.85497e-05	0.000183559	4.73166	3.73622	down	significant	one_vs_rest	NOT
Basal	hsa-miR-199b-5p	-0.550283	12.2414	18.1998	1.98903e-05	0.000196093	4.70136	3.70754	down	significant	one_vs_rest	NOT
Basal	hsa-miR-3145-5p	1.40824	-0.391074	18.1857	2.00379e-05	0.000196816	4.69815	3.70594	up	significant	one_vs_rest	NOT
Basal	hsa-miR-146b-5p	0.46229	10.9171	18.1614	2.0295e-05	0.000198607	4.69261	3.70201	up	significant	one_vs_rest	NOT
Basal	hsa-miR-154-5p	-0.574137	5.39284	18.1147	2.07989e-05	0.000202789	4.68196	3.69295	down	significant	one_vs_rest	NOT
Basal	hsa-miR-30e-5p	0.322503	12.1256	18.0564	2.14461e-05	0.000208333	4.66865	3.68124	up	significant	one_vs_rest	NOT
Basal	hsa-miR-181c-5p	0.642707	9.82971	17.9738	2.2397e-05	0.000216777	4.64981	3.66399	up	significant	one_vs_rest	NOT
Basal	hsa-miR-3115	0.892499	0.832943	17.9462	2.2724e-05	0.000219142	4.64351	3.65927	up	significant	one_vs_rest	NOT
Basal	hsa-miR-6866-5p	-1.23299	0.663342	17.9229	2.30031e-05	0.00022103	4.63821	3.65555	down	significant	one_vs_rest	NOT
Basal	hsa-miR-518d-5p	2.01939	-0.31664	17.7587	2.50765e-05	0.000239219	4.60073	3.6212	up	significant	one_vs_rest	NOT
Basal	hsa-miR-526a-5p	2.01939	-0.31664	17.7587	2.50765e-05	0.000239219	4.60073	3.6212	up	significant	one_vs_rest	NOT
Basal	hsa-miR-3163	1.37954	-0.38726	17.6968	2.59057e-05	0.000246244	4.5866	3.60863	up	significant	one_vs_rest	NOT
Basal	hsa-miR-1271-5p	1.01904	1.83588	17.675	2.62049e-05	0.000248198	4.58162	3.6052	up	significant	one_vs_rest	NOT
Basal	hsa-miR-216a-5p	1.12044	2.46531	17.5979	2.72893e-05	0.000257549	4.56401	3.58914	up	significant	one_vs_rest	NOT
Basal	hsa-miR-615-3p	-0.818797	7.49988	17.5861	2.74595e-05	0.000258236	4.56131	3.58798	down	significant	one_vs_rest	NOT
Basal	hsa-miR-873-3p	2.0678	-0.331031	17.5433	2.80834e-05	0.00026317	4.55155	3.57976	up	significant	one_vs_rest	NOT
Basal	hsa-miR-301b-3p	0.776238	3.10532	17.5016	2.87065e-05	0.000268062	4.54202	3.57176	up	significant	one_vs_rest	NOT
Basal	hsa-miR-450b-5p	-0.61297	5.94754	17.4408	2.96402e-05	0.00027581	4.52812	3.55939	down	significant	one_vs_rest	NOT
Basal	hsa-miR-193a-3p	-0.709041	4.36873	17.3597	3.09323e-05	0.000286827	4.50959	3.54238	down	significant	one_vs_rest	NOT
Basal	hsa-miR-579-5p	0.729103	0.901711	17.2326	3.30717e-05	0.000305596	4.48054	3.51485	up	significant	one_vs_rest	NOT
Basal	hsa-miR-542-5p	-0.651338	3.87224	17.1756	3.40787e-05	0.000313808	4.46752	3.50334	down	significant	one_vs_rest	NOT
Basal	hsa-miR-10b-3p	-0.544916	5.15315	16.7832	4.19017e-05	0.00038451	4.37777	3.41509	down	significant	one_vs_rest	NOT
Basal	hsa-miR-937-3p	1.06888	0.925266	16.6787	4.42764e-05	0.0004049	4.35383	3.39265	up	significant	one_vs_rest	NOT
Basal	hsa-miR-1295b-3p	2.14924	-0.227602	16.63	4.54264e-05	0.000413989	4.34269	3.38301	up	significant	one_vs_rest	NOT
Basal	hsa-miR-152-3p	-0.488473	8.7726	16.4437	5.01156e-05	0.00045516	4.30003	3.34184	down	significant	one_vs_rest	NOT
Basal	hsa-miR-520c-5p	1.9527	-0.312998	16.3856	5.16776e-05	0.000467744	4.2867	3.32999	up	significant	one_vs_rest	NOT
Basal	hsa-miR-191-3p	-0.582842	4.34806	16.2364	5.59095e-05	0.000504327	4.25251	3.29729	down	significant	one_vs_rest	NOT
Basal	hsa-miR-513c-5p	-1.61725	1.02375	16.1441	5.87021e-05	0.000527722	4.23135	3.27759	down	significant	one_vs_rest	NOT
Basal	hsa-miR-652-5p	-0.641076	6.7507	16.0705	6.10284e-05	0.000546781	4.21447	3.26219	down	significant	one_vs_rest	NOT
Basal	hsa-miR-3154	1.49571	-0.166791	16.0586	6.14114e-05	0.000548361	4.21175	3.26093	up	significant	one_vs_rest	NOT
Basal	hsa-miR-4484	-0.919746	1.99621	15.9666	6.44708e-05	0.000573747	4.19064	3.24128	down	significant	one_vs_rest	NOT
Basal	hsa-miR-337-3p	-0.567155	4.52759	15.9512	6.49978e-05	0.000576503	4.1871	3.2392	down	significant	one_vs_rest	NOT
Basal	hsa-miR-7112-3p	1.36104	-0.216248	15.8002	7.03951e-05	0.000622292	4.15246	3.20601	up	significant	one_vs_rest	NOT
Basal	hsa-miR-1301-3p	0.433899	6.09414	15.7662	7.16719e-05	0.000631475	4.14465	3.19964	up	significant	one_vs_rest	YES
Basal	hsa-miR-539-5p	-0.613094	2.86369	15.6883	7.46856e-05	0.000655848	4.12676	3.1832	down	significant	one_vs_rest	NOT
Basal	hsa-miR-363-3p	-0.958218	9.56783	15.5793	7.91145e-05	0.000692447	4.10174	3.15961	down	significant	one_vs_rest	NOT
Basal	hsa-miR-7111-3p	1.03808	-0.019179	15.3504	8.93043e-05	0.000779063	4.04913	3.10843	up	significant	one_vs_rest	NOT
Basal	hsa-miR-199b-3p	-0.495961	14.7222	15.302	9.16201e-05	0.000794672	4.03801	3.09981	down	significant	one_vs_rest	NOT
Basal	hsa-miR-199a-3p	-0.49593	14.7225	15.3005	9.16929e-05	0.000794672	4.03766	3.09981	down	significant	one_vs_rest	NOT
Basal	hsa-miR-6832-5p	1.32698	-0.368905	15.273	9.30364e-05	0.000801299	4.03135	3.09621	up	significant	one_vs_rest	NOT
Basal	hsa-miR-2682-3p	1.55067	-0.235942	15.2725	9.30619e-05	0.000801299	4.03123	3.09621	up	significant	one_vs_rest	NOT
Basal	hsa-miR-203a-5p	1.28333	0.0454936	15.2395	9.47002e-05	0.000812767	4.02365	3.09003	up	significant	one_vs_rest	NOT
Basal	hsa-miR-130b-3p	0.438742	9.00694	15.1849	9.74807e-05	0.000833931	4.01108	3.07887	up	significant	one_vs_rest	NOT
Basal	hsa-miR-6777-5p	-1.49511	0.0453889	15.1307	0.000100321	0.000855472	3.99861	3.06779	down	significant	one_vs_rest	NOT
Basal	hsa-miR-324-3p	0.377489	4.53668	15.0824	0.000102916	0.000874784	3.98752	3.0581	up	significant	one_vs_rest	NOT
Basal	hsa-miR-320e	0.995115	0.595761	14.9407	0.000110946	0.000940027	3.95489	3.02686	up	significant	one_vs_rest	NOT
Basal	hsa-miR-590-3p	0.350738	9.91964	14.9063	0.000112986	0.000954265	3.94698	3.02033	up	significant	one_vs_rest	NOT
Basal	hsa-miR-642a-3p	-1.01	0.661109	14.8377	0.000117168	0.000986446	3.93119	3.00593	down	significant	one_vs_rest	NOT
Basal	hsa-miR-1252-3p	-1.67034	0.777565	14.8177	0.000118419	0.000993819	3.92658	3.00269	down	significant	one_vs_rest	NOT
Basal	hsa-miR-224-5p	1.01912	9.95501	14.6483	0.000129554	0.00108384	3.88755	2.96504	up	significant	one_vs_rest	YES
Basal	hsa-miR-4703-3p	-1.38474	-0.236979	14.5138	0.000139134	0.00115793	3.85657	2.93632	down	significant	one_vs_rest	NOT
Basal	hsa-miR-3928-3p	0.618415	1.24158	14.5118	0.000139283	0.00115793	3.8561	2.93632	up	significant	one_vs_rest	NOT
Basal	hsa-miR-130a-5p	0.707092	0.87388	14.4864	0.000141177	0.00117001	3.85024	2.93181	up	significant	one_vs_rest	NOT
Basal	hsa-miR-3691-5p	0.894627	0.151058	14.4447	0.000144338	0.00119248	3.84062	2.92355	up	significant	one_vs_rest	NOT
Basal	hsa-miR-532-5p	0.420063	9.04708	14.2797	0.000157555	0.00129763	3.80257	2.88685	up	significant	one_vs_rest	NOT
Basal	hsa-miR-365b-5p	-0.694149	1.57861	14.1306	0.00017055	0.0014003	3.76815	2.85378	down	significant	one_vs_rest	NOT
Basal	hsa-miR-326	-0.506568	3.77134	14.106	0.000172794	0.00141435	3.76247	2.84944	down	significant	one_vs_rest	NOT
Basal	hsa-miR-105-5p	2.04829	3.80621	14.0913	0.000174152	0.00142108	3.75907	2.84738	up	significant	one_vs_rest	NOT
Basal	hsa-miR-652-3p	-0.563425	9.90742	14.0504	0.000177981	0.00144787	3.74963	2.83927	down	significant	one_vs_rest	NOT
Basal	hsa-miR-376a-5p	-0.54178	2.67094	14.0358	0.000179361	0.00145464	3.74627	2.83725	down	significant	one_vs_rest	NOT
Basal	hsa-miR-511-3p	0.691927	4.7597	14.0154	0.000181318	0.00146208	3.74156	2.83503	up	significant	one_vs_rest	NOT
Basal	hsa-miR-876-5p	1.62686	-0.251364	14.0148	0.000181382	0.00146208	3.74141	2.83503	up	significant	one_vs_rest	NOT
Basal	hsa-miR-5092	0.893173	0.112231	13.991	0.000183688	0.00147619	3.73592	2.83086	up	significant	one_vs_rest	NOT
Basal	hsa-miR-501-3p	0.711199	3.17747	13.9838	0.000184392	0.00147737	3.73426	2.83051	up	significant	one_vs_rest	NOT
Basal	hsa-miR-181a-2-3p	0.475777	6.1862	13.9307	0.000189678	0.00151514	3.72198	2.81955	up	significant	one_vs_rest	NOT
Basal	hsa-miR-676-3p	0.727148	0.970049	13.8366	0.000199413	0.00158812	3.70025	2.79912	up	significant	one_vs_rest	NOT
Basal	hsa-miR-6893-3p	0.90539	-0.467418	13.8127	0.000201963	0.00160361	3.69473	2.7949	up	significant	one_vs_rest	NOT
Basal	hsa-miR-625-5p	-0.974606	0.884152	13.7909	0.000204321	0.00161749	3.68969	2.79116	down	significant	one_vs_rest	NOT
Basal	hsa-miR-192-5p	-0.494951	7.07117	13.7042	0.00021397	0.00168883	3.66965	2.77241	down	significant	one_vs_rest	NOT
Basal	hsa-miR-208b-5p	1.10588	-0.459961	13.6957	0.000214942	0.00169147	3.66768	2.77174	up	significant	one_vs_rest	NOT
Basal	hsa-miR-4787-3p	0.783241	1.07519	13.6719	0.000217686	0.001708	3.66217	2.76751	up	significant	one_vs_rest	NOT
Basal	hsa-miR-20b-5p	-0.888254	8.44398	13.5869	0.000227769	0.00178184	3.64251	2.74913	down	significant	one_vs_rest	NOT
Basal	hsa-miR-3679-5p	0.846108	0.151541	13.5661	0.000230313	0.00179644	3.63768	2.74559	up	significant	one_vs_rest	NOT
Basal	hsa-miR-133a-3p	0.788973	3.1684	13.5448	0.000232938	0.00181159	3.63276	2.74194	up	significant	one_vs_rest	NOT
Basal	hsa-miR-3126-3p	0.782414	0.261379	13.5388	0.000233679	0.00181204	3.63138	2.74183	up	significant	one_vs_rest	NOT
Basal	hsa-miR-4680-3p	-1.20212	0.0992746	13.5324	0.000234484	0.00181298	3.62989	2.74161	down	significant	one_vs_rest	NOT
Basal	hsa-miR-4677-5p	0.65253	0.571243	13.4724	0.000242103	0.00186644	3.616	2.72899	up	significant	one_vs_rest	NOT
Basal	hsa-miR-4460	-2.13126	-0.075398	13.4562	0.000244199	0.00187714	3.61226	2.7265	down	significant	one_vs_rest	NOT
Basal	hsa-miR-3200-3p	0.673033	3.86089	13.3203	0.000262543	0.00201233	3.5808	2.6963	up	significant	one_vs_rest	NOT
Basal	hsa-miR-1276	0.958541	0.577358	13.259	0.00027127	0.00207322	3.5666	2.68335	up	significant	one_vs_rest	NOT
Basal	hsa-miR-224-3p	0.7919	6.85756	13.2393	0.000274143	0.00208916	3.56202	2.68003	up	significant	one_vs_rest	NOT
Basal	hsa-miR-519d-5p	1.53689	-0.196675	13.155	0.000286758	0.0021755	3.54248	2.66244	up	significant	one_vs_rest	NOT
Basal	hsa-miR-3186-3p	2.04427	-0.396873	13.1526	0.000287113	0.0021755	3.54195	2.66244	up	significant	one_vs_rest	NOT
Basal	hsa-miR-338-5p	-0.731199	3.99862	13.085	0.000297668	0.00224905	3.52627	2.648	down	significant	one_vs_rest	NOT
Basal	hsa-miR-498-3p	1.88146	-0.27169	13.045	0.0003041	0.00229111	3.51698	2.63995	up	significant	one_vs_rest	NOT
Basal	hsa-miR-4766-3p	0.807185	0.230909	12.9859	0.00031385	0.00235787	3.50328	2.62748	up	significant	one_vs_rest	NOT
Basal	hsa-miR-6513-5p	0.514436	1.139	12.9773	0.000315297	0.00236205	3.50128	2.62671	up	significant	one_vs_rest	NOT
Basal	hsa-miR-100-5p	0.472797	12.0485	12.958	0.000318558	0.00237976	3.49681	2.62347	up	significant	one_vs_rest	NOT
Basal	hsa-miR-379-5p	-0.469789	6.33607	12.882	0.000331756	0.00247139	3.47918	2.60706	down	significant	one_vs_rest	NOT
Basal	hsa-miR-628-5p	-0.364979	4.62722	12.807	0.000345325	0.00256527	3.46177	2.59087	down	significant	one_vs_rest	NOT
Basal	hsa-miR-136-3p	-0.48145	5.94873	12.7221	0.000361353	0.00267684	3.44207	2.57238	down	significant	one_vs_rest	NOT
Basal	hsa-miR-655-3p	-0.491163	3.29376	12.6935	0.000366929	0.00271057	3.43542	2.56694	down	significant	one_vs_rest	NOT
Basal	hsa-miR-548ai	0.674627	0.783374	12.6497	0.000375627	0.00275946	3.42524	2.55918	up	significant	one_vs_rest	NOT
Basal	hsa-miR-570-5p	0.674627	0.783374	12.6497	0.000375627	0.00275946	3.42524	2.55918	up	significant	one_vs_rest	NOT
Basal	hsa-miR-1185-5p	-0.442864	4.14648	12.6245	0.000380717	0.00278912	3.4194	2.55453	down	significant	one_vs_rest	NOT
Basal	hsa-miR-3136-5p	0.526592	1.20462	12.5584	0.000394436	0.00288166	3.40402	2.54036	up	significant	one_vs_rest	NOT
Basal	hsa-miR-6738-3p	1.03047	-0.298606	12.4354	0.00042127	0.00306925	3.37544	2.51297	up	significant	one_vs_rest	NOT
Basal	hsa-miR-363-5p	-1.29698	0.137687	12.393	0.00043095	0.00312909	3.36557	2.50458	down	significant	one_vs_rest	NOT
Basal	hsa-miR-15b-3p	0.394627	7.18061	12.3891	0.000431843	0.00312909	3.36467	2.50458	up	significant	one_vs_rest	YES
Basal	hsa-miR-369-3p	-0.423016	7.63247	12.3544	0.000439948	0.00317913	3.3566	2.49769	down	significant	one_vs_rest	NOT
Basal	hsa-miR-3126-5p	1.15394	-0.341085	12.3266	0.000446541	0.003218	3.35014	2.49241	up	significant	one_vs_rest	NOT
Basal	hsa-miR-9903	1.27267	0.353648	12.3125	0.000449943	0.0032315	3.34684	2.4906	up	significant	one_vs_rest	NOT
Basal	hsa-miR-433-5p	-0.691508	1.06789	12.3087	0.000450851	0.0032315	3.34597	2.4906	down	significant	one_vs_rest	NOT
Basal	hsa-miR-100-3p	0.526845	2.60437	12.2815	0.000457463	0.00326655	3.33964	2.48591	up	significant	one_vs_rest	NOT
Basal	hsa-miR-149-3p	-1.45129	-0.24519	12.2736	0.000459409	0.00326655	3.3378	2.48591	down	significant	one_vs_rest	NOT
Basal	hsa-miR-101-5p	-0.425599	4.56933	12.2735	0.000459435	0.00326655	3.33778	2.48591	down	significant	one_vs_rest	YES
Basal	hsa-miR-6777-3p	-1.30173	-0.011061	12.2378	0.000468318	0.0033208	3.32946	2.47876	down	significant	one_vs_rest	NOT
Basal	hsa-miR-450a-2-3p	-0.639092	1.81199	12.19	0.000480456	0.00339778	3.31835	2.4688	down	significant	one_vs_rest	NOT
Basal	hsa-miR-194-5p	-0.449191	8.83123	12.1592	0.000488472	0.00344529	3.31116	2.46277	down	significant	one_vs_rest	NOT
Basal	hsa-miR-2116-3p	0.780503	0.0449198	12.1413	0.000493163	0.00346915	3.30701	2.45978	up	significant	one_vs_rest	NOT
Basal	hsa-miR-19a-5p	1.03294	-0.11149	12.1069	0.000502353	0.00352444	3.29899	2.45291	up	significant	one_vs_rest	NOT
Basal	hsa-miR-651-5p	-0.509029	5.48815	12.0496	0.000518046	0.00362496	3.28563	2.4407	down	significant	one_vs_rest	NOT
Basal	hsa-miR-1915-5p	1.13725	-0.430146	12.0401	0.000520676	0.00363377	3.28343	2.43964	up	significant	one_vs_rest	NOT
Basal	hsa-miR-383-3p	1.19345	-0.446618	12.0279	0.000524099	0.00364806	3.28059	2.43794	up	significant	one_vs_rest	NOT
Basal	hsa-miR-6503-5p	-0.760139	0.635651	12.0112	0.000528821	0.00366228	3.27669	2.43625	down	significant	one_vs_rest	NOT
Basal	hsa-let-7a-3p	-0.291954	7.90243	12.0109	0.000528905	0.00366228	3.27662	2.43625	down	significant	one_vs_rest	NOT
Basal	hsa-miR-197-5p	0.942922	-0.180312	11.988	0.000535438	0.00369787	3.27129	2.43205	up	significant	one_vs_rest	NOT
Basal	hsa-miR-134-3p	-0.704444	0.791543	11.9644	0.000542261	0.00373526	3.26579	2.42768	down	significant	one_vs_rest	NOT
Basal	hsa-miR-151a-5p	0.381156	6.95877	11.9197	0.00055543	0.00381606	3.25537	2.41838	up	significant	one_vs_rest	NOT
Basal	hsa-miR-362-3p	0.560676	3.00754	11.9101	0.000558309	0.00382593	3.25313	2.41726	up	significant	one_vs_rest	NOT
Basal	hsa-miR-301b-5p	0.82321	0.748028	11.876	0.00056862	0.00388655	3.24518	2.41044	up	significant	one_vs_rest	NOT
Basal	hsa-miR-4726-5p	-1.29764	0.361397	11.8611	0.000573173	0.0039076	3.24171	2.40809	down	significant	one_vs_rest	NOT
Basal	hsa-miR-337-5p	-0.49018	4.21359	11.7773	0.000599558	0.004077	3.22217	2.38966	down	significant	one_vs_rest	NOT
Basal	hsa-miR-3622a-3p	1.25711	-0.287681	11.6193	0.000652706	0.00442295	3.18528	2.35429	up	significant	one_vs_rest	NOT
Basal	hsa-miR-1909-3p	0.903919	-0.364957	11.6163	0.00065377	0.00442295	3.18457	2.35429	up	significant	one_vs_rest	NOT
Basal	hsa-miR-2355-3p	0.452268	2.94035	11.6003	0.000659423	0.00444985	3.18084	2.35165	up	significant	one_vs_rest	NOT
Basal	hsa-miR-4690-3p	-1.27055	-0.344337	11.576	0.000668083	0.00449685	3.17517	2.34709	down	significant	one_vs_rest	NOT
Basal	hsa-miR-4802-3p	-0.659935	1.58678	11.5506	0.000677276	0.00454718	3.16923	2.34226	down	significant	one_vs_rest	NOT
Basal	hsa-miR-5571-3p	1.40889	-0.209901	11.4826	0.00070252	0.00470475	3.15334	2.32746	up	significant	one_vs_rest	NOT
Basal	hsa-miR-381-3p	-0.435516	6.71661	11.4575	0.000712077	0.00475675	3.14747	2.32269	down	significant	one_vs_rest	NOT
Basal	hsa-miR-127-3p	-0.487934	8.08369	11.4381	0.000719543	0.00479454	3.14294	2.31925	down	significant	one_vs_rest	NOT
Basal	hsa-miR-181c-3p	0.488029	6.56927	11.4133	0.000729217	0.00484683	3.13714	2.31454	up	significant	one_vs_rest	NOT
Basal	hsa-miR-542-3p	-0.558196	5.17463	11.3779	0.000743249	0.00492774	3.12887	2.30735	down	significant	one_vs_rest	NOT
Basal	hsa-miR-378a-3p	1.08613	-0.422279	11.3387	0.000759098	0.00502027	3.1197	2.29927	up	significant	one_vs_rest	NOT
Basal	hsa-miR-133b	1.24792	-0.305247	11.2585	0.000792582	0.00522868	3.10096	2.28161	up	significant	one_vs_rest	NOT
Basal	hsa-miR-874-3p	-0.452828	5.51618	11.196	0.000819746	0.00539446	3.08632	2.26805	down	significant	one_vs_rest	NOT
Basal	hsa-miR-548h-5p	1.26986	0.00710862	11.1897	0.000822522	0.00539933	3.08485	2.26766	up	significant	one_vs_rest	NOT
Basal	hsa-miR-7705	-0.577787	4.10353	11.1776	0.000827921	0.00542135	3.08201	2.26589	down	significant	one_vs_rest	NOT
Basal	hsa-miR-324-5p	0.313304	10.6549	11.1539	0.000838544	0.00547738	3.07647	2.26143	up	significant	one_vs_rest	NOT
Basal	hsa-miR-136-5p	-0.507909	4.42719	11.14	0.00084484	0.00550495	3.07323	2.25925	down	significant	one_vs_rest	NOT
Basal	hsa-miR-3179	0.676927	0.366182	11.1124	0.000857545	0.00557404	3.06674	2.25383	up	significant	one_vs_rest	NOT
Basal	hsa-miR-654-3p	-0.467493	4.72285	11.0785	0.000873343	0.00566285	3.05881	2.24696	down	significant	one_vs_rest	NOT
Basal	hsa-miR-7-5p	-0.732877	11.1144	11.0474	0.000888115	0.00574459	3.05153	2.24074	down	significant	one_vs_rest	YES
Basal	hsa-miR-3059-5p	1.4568	-0.422128	10.9921	0.000914999	0.00590408	3.03858	2.22885	up	significant	one_vs_rest	NOT
Basal	hsa-miR-6877-5p	0.819008	0.0349539	10.9427	0.000939723	0.0060489	3.027	2.21832	up	significant	one_vs_rest	NOT
Basal	hsa-miR-3682-3p	1.05741	-0.3514	10.8787	0.000972745	0.00624629	3.012	2.20438	up	significant	one_vs_rest	NOT
Basal	hsa-miR-6881-3p	1.34874	-0.381731	10.8201	0.00100402	0.00643153	2.99826	2.19169	up	significant	one_vs_rest	NOT
Basal	hsa-miR-98-3p	0.41934	4.01457	10.7323	0.00105281	0.00672781	2.97765	2.17213	up	significant	one_vs_rest	NOT
Basal	hsa-miR-5571-5p	1.32035	-0.260289	10.7208	0.00105936	0.00675342	2.97496	2.17048	up	significant	one_vs_rest	NOT
Basal	hsa-miR-23b-5p	0.542383	2.05935	10.6615	0.00109387	0.00695672	2.96103	2.1576	up	significant	one_vs_rest	NOT
Basal	hsa-miR-487a-5p	-0.603321	1.26585	10.6022	0.00112952	0.00716623	2.94711	2.14471	down	significant	one_vs_rest	NOT
Basal	hsa-miR-4435	0.972322	-0.268136	10.5967	0.0011329	0.00717054	2.94581	2.14445	up	significant	one_vs_rest	NOT
Basal	hsa-miR-30c-1-3p	0.353977	4.61357	10.5877	0.00113843	0.00718135	2.94369	2.14379	up	significant	one_vs_rest	NOT
Basal	hsa-miR-662	1.46264	-0.353346	10.5851	0.00114003	0.00718135	2.94309	2.14379	up	significant	one_vs_rest	NOT
Basal	hsa-miR-6795-3p	0.848799	0.176934	10.4847	0.00120364	0.00755642	2.9195	2.12168	up	significant	one_vs_rest	NOT
Basal	hsa-miR-155-5p	0.504794	11.2609	10.4823	0.00120527	0.00755642	2.91892	2.12168	up	significant	one_vs_rest	NOT
Basal	hsa-miR-1915-3p	1.18335	-0.392992	10.4395	0.00123347	0.00771503	2.90887	2.11266	up	significant	one_vs_rest	NOT
Basal	hsa-miR-550a-5p	0.47553	2.15591	10.4244	0.00124361	0.00776012	2.90532	2.11013	up	significant	one_vs_rest	NOT
Basal	hsa-miR-5004-5p	0.732306	-0.473231	10.4174	0.00124837	0.00777151	2.90366	2.10949	up	significant	one_vs_rest	NOT
Basal	hsa-miR-215-5p	-0.872637	1.69795	10.3853	0.00127025	0.00788922	2.89611	2.10297	down	significant	one_vs_rest	YES
Basal	hsa-miR-3198	0.868908	-0.458808	10.3707	0.00128031	0.00793316	2.89268	2.10055	up	significant	one_vs_rest	NOT
Basal	hsa-miR-1250-5p	-1.19531	0.913421	10.3532	0.0012925	0.0079826	2.88857	2.09786	down	significant	one_vs_rest	NOT
Basal	hsa-miR-125a-5p	-0.357746	13.0338	10.3506	0.00129431	0.0079826	2.88796	2.09786	down	significant	one_vs_rest	NOT
Basal	hsa-miR-6833-5p	0.962677	-0.427743	10.3218	0.00131471	0.00808961	2.88117	2.09207	up	significant	one_vs_rest	NOT
Basal	hsa-miR-423-3p	-0.38018	10.4202	10.2832	0.00134244	0.00824107	2.87211	2.08402	down	significant	one_vs_rest	NOT
Basal	hsa-miR-382-3p	-0.423777	3.56813	10.2661	0.00135493	0.00829858	2.86808	2.081	down	significant	one_vs_rest	NOT
Basal	hsa-miR-148b-5p	-0.396933	2.92631	10.2151	0.00139292	0.00847794	2.85607	2.07171	down	significant	one_vs_rest	NOT
Basal	hsa-miR-874-5p	-0.396396	3.00378	10.2111	0.00139594	0.00847794	2.85513	2.07171	down	significant	one_vs_rest	NOT
Basal	hsa-miR-11399	1.04241	-0.433717	10.2108	0.00139619	0.00847794	2.85506	2.07171	up	significant	one_vs_rest	NOT
Basal	hsa-miR-4517	0.640805	1.51229	10.2097	0.00139701	0.00847794	2.8548	2.07171	up	significant	one_vs_rest	YES
Basal	hsa-miR-499a-3p	-0.919521	0.490882	10.0931	0.00148822	0.00901085	2.82733	2.04523	down	significant	one_vs_rest	NOT
Basal	hsa-miR-3116	1.03018	-0.368736	10.0815	0.00149764	0.00904725	2.82459	2.04348	up	significant	one_vs_rest	NOT
Basal	hsa-miR-493-5p	-0.457567	6.0538	10.0172	0.00155089	0.00934262	2.80942	2.02953	down	significant	one_vs_rest	NOT
Basal	hsa-miR-195-5p	-0.401284	11.7644	10.014	0.00155358	0.00934262	2.80867	2.02953	down	significant	one_vs_rest	NOT
Basal	hsa-miR-134-5p	-0.455183	3.49889	9.96415	0.00159618	0.00957073	2.79692	2.01905	down	significant	one_vs_rest	NOT
Basal	hsa-miR-96-5p	-0.493522	11.4942	9.96121	0.00159873	0.00957073	2.79622	2.01905	down	significant	one_vs_rest	NOT
Basal	hsa-miR-382-5p	-0.41235	6.11957	9.93152	0.00162472	0.00970441	2.78922	2.01303	down	significant	one_vs_rest	NOT
Basal	hsa-miR-139-3p	-0.592258	2.19072	9.88463	0.00166665	0.00993249	2.77816	2.00294	down	significant	one_vs_rest	NOT
Basal	hsa-miR-6756-3p	0.910612	-0.435929	9.83343	0.00171369	0.0101899	2.76607	1.99183	up	non-significant	one_vs_rest	NOT
Basal	hsa-miR-4758-3p	-1.20586	0.00107357	9.80696	0.00173853	0.0103145	2.75982	1.98655	down	non-significant	one_vs_rest	NOT
Basal	hsa-miR-767-5p	1.75155	3.31416	9.74962	0.00179359	0.0106163	2.74628	1.97403	up	non-significant	one_vs_rest	NOT
Basal	hsa-miR-200a-3p	-0.513243	11.8341	9.74573	0.0017974	0.0106163	2.74535	1.97403	down	non-significant	one_vs_rest	NOT
Basal	hsa-miR-4724-5p	-1.40269	0.456207	9.74041	0.00180261	0.0106234	2.7441	1.97374	down	non-significant	one_vs_rest	NOT
Basal	hsa-miR-3927-3p	0.952788	-0.327017	9.69184	0.00185088	0.0108837	2.73262	1.96322	up	non-significant	one_vs_rest	NOT
Basal	hsa-miR-1252-5p	-1.59166	0.039581	9.64851	0.00189505	0.0111187	2.72238	1.95394	down	non-significant	one_vs_rest	NOT
Basal	hsa-miR-660-3p	0.496084	1.3392	9.57481	0.00197265	0.0115485	2.70495	1.93747	up	non-significant	one_vs_rest	NOT
Basal	hsa-miR-7706	0.443605	3.10221	9.56052	0.00198807	0.0116131	2.70157	1.93505	up	non-significant	one_vs_rest	NOT
Basal	hsa-miR-744-5p	0.39661	7.81402	9.54717	0.00200258	0.0116722	2.69841	1.93285	up	non-significant	one_vs_rest	NOT
Basal	hsa-miR-148a-3p	-0.4773	13.3926	9.53995	0.00201048	0.0116881	2.6967	1.93226	down	non-significant	one_vs_rest	NOT
Basal	hsa-miR-2113	0.752041	-0.463673	9.53662	0.00201412	0.0116881	2.69591	1.93226	up	non-significant	one_vs_rest	NOT
Basal	hsa-miR-3606-5p	-0.703514	0.720343	9.53132	0.00201995	0.011694	2.69466	1.93204	down	non-significant	one_vs_rest	NOT
Basal	hsa-miR-96-3p	-0.507514	3.86848	9.52649	0.00202527	0.011694	2.69352	1.93204	down	non-significant	one_vs_rest	NOT
Basal	hsa-miR-30e-3p	0.290173	9.2331	9.52368	0.00202837	0.011694	2.69285	1.93204	up	non-significant	one_vs_rest	NOT
Basal	hsa-miR-520f-5p	1.27081	-0.335225	9.49085	0.00206499	0.0118793	2.68508	1.92521	up	non-significant	one_vs_rest	NOT
Basal	hsa-miR-187-3p	-1.16939	8.36122	9.46202	0.0020977	0.0120413	2.67826	1.91933	down	non-significant	one_vs_rest	NOT
Basal	hsa-miR-376c-3p	-0.38466	9.56036	9.43122	0.00213322	0.0122188	2.67096	1.91297	down	non-significant	one_vs_rest	NOT
Basal	hsa-miR-765	0.924221	-0.0989265	9.40194	0.00216755	0.0123667	2.66403	1.90775	up	non-significant	one_vs_rest	NOT
Basal	hsa-miR-944	0.795054	1.73427	9.40125	0.00216837	0.0123667	2.66387	1.90775	up	non-significant	one_vs_rest	NOT
Basal	hsa-miR-4741	0.971171	-0.118879	9.39269	0.00217852	0.0123815	2.66184	1.90723	up	non-significant	one_vs_rest	NOT
Basal	hsa-miR-339-5p	-0.331433	7.55225	9.3912	0.0021803	0.0123815	2.66148	1.90723	down	non-significant	one_vs_rest	NOT
Basal	hsa-miR-411-5p	-0.433707	7.07112	9.34704	0.00223346	0.0126563	2.65102	1.89769	down	non-significant	one_vs_rest	NOT
Basal	hsa-miR-6811-3p	-1.16592	-0.380195	9.29235	0.00230113	0.0130119	2.63806	1.88566	down	non-significant	one_vs_rest	NOT
Basal	hsa-miR-449c-3p	-1.65879	-0.311257	9.283	0.00231291	0.0130507	2.63584	1.88437	down	non-significant	one_vs_rest	NOT
Basal	hsa-miR-3609	0.65681	0.322951	9.26742	0.00233266	0.0131342	2.63215	1.8816	up	non-significant	one_vs_rest	NOT
Basal	hsa-miR-3140-3p	0.674287	0.233534	9.25717	0.00234575	0.0131799	2.62972	1.88009	up	non-significant	one_vs_rest	NOT
Basal	hsa-miR-7845-5p	0.871948	-0.186958	9.24667	0.00235924	0.0132277	2.62723	1.87851	up	non-significant	one_vs_rest	NOT
Basal	hsa-miR-381-5p	-0.479989	2.57097	9.21053	0.00240627	0.0134629	2.61866	1.87086	down	non-significant	one_vs_rest	NOT
Basal	hsa-miR-4761-5p	0.817757	-0.359358	9.1941	0.00242797	0.0135318	2.61476	1.86865	up	non-significant	one_vs_rest	NOT
Basal	hsa-miR-4697-3p	-1.47755	-0.0177382	9.19349	0.00242878	0.0135318	2.61461	1.86865	down	non-significant	one_vs_rest	NOT
Basal	hsa-miR-3167	0.970605	-0.444551	9.13374	0.00250938	0.0139316	2.60043	1.856	up	non-significant	one_vs_rest	NOT
Basal	hsa-miR-4692	-1.14182	-0.396604	9.13024	0.00251418	0.0139316	2.5996	1.856	down	non-significant	one_vs_rest	NOT
Basal	hsa-miR-1226-3p	0.483941	3.3661	9.1287	0.0025163	0.0139316	2.59924	1.856	up	non-significant	one_vs_rest	NOT
Basal	hsa-miR-3620-3p	0.786833	0.566481	9.09183	0.00256754	0.0141857	2.59048	1.84815	up	non-significant	one_vs_rest	NOT
Basal	hsa-miR-508-3p	-1.00353	1.68876	9.05901	0.00261404	0.0144125	2.58269	1.84126	down	non-significant	one_vs_rest	NOT
Basal	hsa-miR-3664-3p	0.55135	1.93801	9.02907	0.0026572	0.0146188	2.57558	1.83509	up	non-significant	one_vs_rest	NOT
Basal	hsa-miR-7978	2.02688	-0.2047	9.02544	0.00266247	0.0146188	2.57472	1.83509	up	non-significant	one_vs_rest	NOT
Basal	hsa-miR-1265	-1.16756	-0.398555	8.99772	0.00270317	0.0147928	2.56813	1.82995	down	non-significant	one_vs_rest	NOT
Basal	hsa-miR-3190-3p	-0.985436	-0.17435	8.99513	0.00270699	0.0147928	2.56751	1.82995	down	non-significant	one_vs_rest	NOT
Basal	hsa-miR-1468-3p	0.988161	-0.401859	8.99251	0.00271089	0.0147928	2.56689	1.82995	up	non-significant	one_vs_rest	NOT
Basal	hsa-miR-377-3p	-0.411077	4.3114	8.97616	0.00273525	0.0148572	2.563	1.82806	down	non-significant	one_vs_rest	NOT
Basal	hsa-miR-3143	0.518271	1.05603	8.97575	0.00273587	0.0148572	2.5629	1.82806	up	non-significant	one_vs_rest	NOT
Basal	hsa-miR-106a-5p	-0.700006	7.91133	8.97332	0.00273951	0.0148572	2.56233	1.82806	down	non-significant	one_vs_rest	NOT
Basal	hsa-miR-450b-3p	-1.11148	-0.293512	8.94365	0.00278436	0.0150696	2.55528	1.8219	down	non-significant	one_vs_rest	NOT
Basal	hsa-let-7b-3p	-0.37078	6.51842	8.89835	0.00285428	0.0154166	2.5445	1.81201	down	non-significant	one_vs_rest	NOT
Basal	hsa-miR-4639-5p	-0.917042	0.106117	8.87259	0.00289484	0.0156039	2.53838	1.80677	down	non-significant	one_vs_rest	NOT
Basal	hsa-miR-494-3p	-0.401085	6.07239	8.81743	0.00298366	0.01605	2.52525	1.79452	down	non-significant	one_vs_rest	NOT
Basal	hsa-miR-141-3p	-0.472126	12.5105	8.72484	0.00313903	0.0168517	2.5032	1.77336	down	non-significant	one_vs_rest	NOT
Basal	hsa-miR-129-1-3p	1.14435	0.693397	8.70098	0.00318038	0.0170391	2.49752	1.76855	up	non-significant	one_vs_rest	NOT
Basal	hsa-miR-4677-3p	0.424991	1.65218	8.68983	0.00319991	0.0170809	2.49486	1.76749	up	non-significant	one_vs_rest	NOT
Basal	hsa-miR-4423-5p	-1.02339	0.17622	8.68918	0.00320105	0.0170809	2.49471	1.76749	down	non-significant	one_vs_rest	NOT
Basal	hsa-miR-1296-3p	0.88206	0.012015	8.67522	0.00322565	0.0171776	2.49138	1.76504	up	non-significant	one_vs_rest	NOT
Basal	hsa-miR-6731-5p	0.994044	-0.313758	8.66905	0.0032366	0.0172013	2.48991	1.76444	up	non-significant	one_vs_rest	NOT
Basal	hsa-miR-6501-5p	-0.619501	1.21679	8.63911	0.00329022	0.0174219	2.48277	1.7589	down	non-significant	one_vs_rest	NOT
Basal	hsa-miR-34c-5p	-0.545572	7.15046	8.63855	0.00329124	0.0174219	2.48264	1.7589	down	non-significant	one_vs_rest	NOT
Basal	hsa-miR-3200-5p	0.591397	1.40684	8.62496	0.00331588	0.0175173	2.4794	1.75653	up	non-significant	one_vs_rest	NOT
Basal	hsa-miR-5583-3p	0.974025	-0.267654	8.6093	0.0033445	0.0176334	2.47567	1.75366	up	non-significant	one_vs_rest	NOT
Basal	hsa-miR-199a-5p	-0.362356	12.6825	8.53317	0.00348731	0.0183499	2.45751	1.73637	down	non-significant	one_vs_rest	NOT
Basal	hsa-miR-4501	-1.41423	-0.159813	8.52417	0.00350461	0.0183965	2.45536	1.73526	down	non-significant	one_vs_rest	NOT
Basal	hsa-miR-432-5p	-0.413534	3.96807	8.52135	0.00351005	0.0183965	2.45469	1.73526	down	non-significant	one_vs_rest	NOT
Basal	hsa-miR-6810-5p	0.772437	-0.430133	8.50696	0.0035379	0.0185059	2.45125	1.73269	up	non-significant	one_vs_rest	NOT
Basal	hsa-miR-4479	0.736382	0.0839576	8.49029	0.00357047	0.0186395	2.44727	1.72956	up	non-significant	one_vs_rest	NOT
Basal	hsa-miR-335-5p	-0.503598	11.9103	8.47421	0.00360216	0.018768	2.44344	1.72658	down	non-significant	one_vs_rest	NOT
Basal	hsa-miR-21-3p	-0.367972	10.5054	8.44216	0.00366621	0.0190373	2.43578	1.72039	down	non-significant	one_vs_rest	NOT
Basal	hsa-miR-766-3p	0.383329	3.05373	8.44117	0.0036682	0.0190373	2.43555	1.72039	up	non-significant	one_vs_rest	NOT
Basal	hsa-miR-33a-3p	0.306668	5.62226	8.4294	0.00369202	0.0191235	2.43274	1.71843	up	non-significant	one_vs_rest	NOT
Basal	hsa-miR-4286	0.667012	0.208977	8.40401	0.00374395	0.0193547	2.42667	1.71321	up	non-significant	one_vs_rest	NOT
Basal	hsa-miR-513a-5p	-1.17384	1.12245	8.37252	0.00380937	0.0196412	2.41915	1.70683	down	non-significant	one_vs_rest	NOT
Basal	hsa-miR-6819-3p	1.00379	-0.352663	8.37023	0.00381418	0.0196412	2.4186	1.70683	up	non-significant	one_vs_rest	NOT
Basal	hsa-miR-520a-3p	1.60501	-0.361611	8.34935	0.00385825	0.0198296	2.41361	1.70269	up	non-significant	one_vs_rest	NOT
Basal	hsa-miR-4764-3p	0.682681	-0.465961	8.271	0.00402833	0.0206246	2.39487	1.68562	up	non-significant	one_vs_rest	NOT
Basal	hsa-miR-376a-3p	-0.364655	5.34121	8.27093	0.00402848	0.0206246	2.39486	1.68562	down	non-significant	one_vs_rest	NOT
Basal	hsa-let-7d-5p	0.215917	10.9665	8.24109	0.00409525	0.0208899	2.38772	1.68006	up	non-significant	one_vs_rest	NOT
Basal	hsa-miR-98-5p	0.307242	10.5704	8.23897	0.00410005	0.0208899	2.38721	1.68006	up	non-significant	one_vs_rest	NOT
Basal	hsa-let-7e-3p	-0.310337	4.98858	8.23725	0.00410393	0.0208899	2.3868	1.68006	down	non-significant	one_vs_rest	NOT
Basal	hsa-miR-10522-5p	1.24101	-0.416834	8.19674	0.00419657	0.0212611	2.37711	1.67241	up	non-significant	one_vs_rest	NOT
Basal	hsa-miR-154-3p	-0.366979	5.70253	8.19647	0.00419719	0.0212611	2.37704	1.67241	down	non-significant	one_vs_rest	NOT
Basal	hsa-miR-7156-3p	1.04264	-0.380308	8.19486	0.00420092	0.0212611	2.37666	1.67241	up	non-significant	one_vs_rest	NOT
Basal	hsa-miR-1229-3p	0.658187	1.13952	8.12891	0.00435648	0.021997	2.36086	1.65764	up	non-significant	one_vs_rest	NOT
Basal	hsa-miR-6797-3p	0.963259	-0.196868	8.12624	0.00436291	0.021997	2.36022	1.65764	up	non-significant	one_vs_rest	NOT
Basal	hsa-miR-5197-5p	0.624025	-0.47443	8.06257	0.00451889	0.0227402	2.34497	1.64321	up	non-significant	one_vs_rest	NOT
Basal	hsa-miR-4687-3p	0.771454	-0.417756	8.0588	0.00452831	0.0227445	2.34406	1.64312	up	non-significant	one_vs_rest	NOT
Basal	hsa-miR-1266-5p	-0.87984	0.763752	8.04369	0.00456625	0.0228917	2.34044	1.64032	down	non-significant	one_vs_rest	NOT
Basal	hsa-miR-4668-5p	-0.806998	0.0615296	7.99573	0.00468878	0.0234616	2.32894	1.62964	down	non-significant	one_vs_rest	NOT
Basal	hsa-miR-379-3p	-0.445047	2.25872	7.95524	0.00479483	0.023947	2.31923	1.62075	down	non-significant	one_vs_rest	NOT
Basal	hsa-miR-3679-3p	0.827485	-0.17614	7.90746	0.00492314	0.0245417	2.30776	1.6101	up	non-significant	one_vs_rest	NOT
Basal	hsa-miR-222-5p	0.362798	5.0311	7.88807	0.00497621	0.0247597	2.3031	1.60626	up	non-significant	one_vs_rest	NOT
Basal	hsa-miR-217-5p	0.730738	2.09237	7.83402	0.00512721	0.0254632	2.29012	1.59409	up	non-significant	one_vs_rest	NOT
Basal	hsa-miR-3171	1.18143	-0.412882	7.79607	0.005236	0.0259549	2.281	1.58578	up	non-significant	one_vs_rest	NOT
Basal	hsa-miR-642b-5p	0.671467	-0.467402	7.76657	0.00532222	0.0262734	2.27391	1.58048	up	non-significant	one_vs_rest	NOT
Basal	hsa-miR-410-3p	-0.370359	3.65297	7.76623	0.00532321	0.0262734	2.27383	1.58048	down	non-significant	one_vs_rest	NOT
Basal	hsa-miR-1243	0.748427	-0.120151	7.76394	0.00532997	0.0262734	2.27328	1.58048	up	non-significant	one_vs_rest	NOT
Basal	hsa-miR-125a-3p	-0.309799	4.95809	7.75636	0.00535237	0.0263349	2.27145	1.57947	down	non-significant	one_vs_rest	NOT
Basal	hsa-miR-302b-5p	0.540852	-0.47849	7.74452	0.00538759	0.026459	2.26861	1.57743	up	non-significant	one_vs_rest	NOT
Basal	hsa-miR-1185-1-3p	-0.388277	3.7812	7.7111	0.00548823	0.0269035	2.26057	1.57019	down	non-significant	one_vs_rest	NOT
Basal	hsa-miR-1908-5p	0.623862	0.904735	7.68247	0.00557598	0.0272832	2.25368	1.5641	up	non-significant	one_vs_rest	NOT
Basal	hsa-miR-21-5p	-0.290801	17.437	7.62804	0.00574676	0.0280671	2.24058	1.5518	down	non-significant	one_vs_rest	NOT
Basal	hsa-miR-380-3p	-0.479337	1.75198	7.56498	0.00595135	0.0290128	2.22538	1.53741	down	non-significant	one_vs_rest	NOT
Basal	hsa-miR-210-3p	0.485123	9.46463	7.54336	0.00602317	0.0293091	2.22017	1.533	up	non-significant	one_vs_rest	NOT
Basal	hsa-miR-548ag	1.27411	-0.339766	7.49933	0.00617221	0.0299793	2.20956	1.52318	up	non-significant	one_vs_rest	NOT
Basal	hsa-miR-6783-5p	0.87041	-0.214606	7.48494	0.00622171	0.0301645	2.20609	1.5205	up	non-significant	one_vs_rest	NOT
Basal	hsa-let-7a-5p	-0.280337	14.9744	7.47131	0.00626898	0.0303382	2.2028	1.51801	down	non-significant	one_vs_rest	NOT
Basal	hsa-miR-22-3p	-0.242028	13.5982	7.46367	0.00629565	0.0304118	2.20096	1.51696	down	non-significant	one_vs_rest	NOT
Basal	hsa-miR-124-3p	-0.97232	3.5426	7.43717	0.00638902	0.0308067	2.19457	1.51135	down	non-significant	one_vs_rest	NOT
Basal	hsa-miR-299-5p	-0.38866	5.78376	7.43129	0.00640992	0.0308514	2.19315	1.51073	down	non-significant	one_vs_rest	NOT
Basal	hsa-miR-5696	0.683605	-0.0297452	7.42148	0.00644498	0.0309635	2.19078	1.50915	up	non-significant	one_vs_rest	NOT
Basal	hsa-miR-4423-3p	-0.931144	0.158069	7.41825	0.00645656	0.0309635	2.19	1.50915	down	non-significant	one_vs_rest	NOT
Basal	hsa-miR-221-5p	0.3103	6.76537	7.41374	0.00647277	0.0309852	2.18891	1.50885	up	non-significant	one_vs_rest	NOT
Basal	hsa-miR-10527-5p	-0.395871	2.37373	7.39667	0.00653447	0.0312242	2.18479	1.50551	down	non-significant	one_vs_rest	NOT
Basal	hsa-miR-629-5p	-0.282573	5.9932	7.39129	0.00655406	0.0312615	2.18349	1.50499	down	non-significant	one_vs_rest	NOT
Basal	hsa-miR-1910-5p	-0.960368	0.291078	7.38545	0.00657536	0.0313067	2.18208	1.50436	down	non-significant	one_vs_rest	NOT
Basal	hsa-miR-210-5p	0.573007	1.24492	7.33136	0.00677617	0.032205	2.16902	1.49208	up	non-significant	one_vs_rest	NOT
Basal	hsa-miR-659-3p	-0.901164	-0.177396	7.31436	0.00684058	0.032453	2.16491	1.48875	down	non-significant	one_vs_rest	NOT
Basal	hsa-miR-410-5p	-0.909069	-0.431701	7.29686	0.00690754	0.0326616	2.16068	1.48596	down	non-significant	one_vs_rest	NOT
Basal	hsa-miR-450a-1-3p	-0.45405	3.02702	7.29643	0.00690919	0.0326616	2.16057	1.48596	down	non-significant	one_vs_rest	NOT
Basal	hsa-miR-34b-5p	-0.485284	4.99252	7.26711	0.00702287	0.03314	2.15349	1.47965	down	non-significant	one_vs_rest	NOT
Basal	hsa-miR-6762-3p	-0.915684	-0.197233	7.26184	0.00704349	0.0331782	2.15221	1.47915	down	non-significant	one_vs_rest	NOT
Basal	hsa-let-7b-5p	-0.384553	13.7526	7.25595	0.00706664	0.0332151	2.15079	1.47866	down	non-significant	one_vs_rest	NOT
Basal	hsa-miR-190a-3p	-0.47303	1.92522	7.25348	0.00707637	0.0332151	2.15019	1.47866	down	non-significant	one_vs_rest	NOT
Basal	hsa-miR-580-3p	0.477484	0.80768	7.23445	0.00715176	0.0335097	2.14559	1.47483	up	non-significant	one_vs_rest	NOT
Basal	hsa-miR-1292-3p	0.722938	-0.434521	7.22872	0.00717462	0.0335575	2.1442	1.47421	up	non-significant	one_vs_rest	NOT
Basal	hsa-miR-10399-3p	-0.469502	4.13212	7.20396	0.00727429	0.0339638	2.13821	1.46898	down	non-significant	one_vs_rest	NOT
Basal	hsa-miR-185-3p	0.301616	2.46281	7.19905	0.00729423	0.033997	2.13702	1.46856	up	non-significant	one_vs_rest	NOT
Basal	hsa-miR-2276-3p	-0.573057	1.27292	7.1856	0.00734911	0.0341401	2.13377	1.46674	down	non-significant	one_vs_rest	NOT
Basal	hsa-miR-323a-3p	-0.385846	3.51868	7.18521	0.00735067	0.0341401	2.13367	1.46674	down	non-significant	one_vs_rest	NOT
Basal	hsa-miR-5580-3p	-1.16221	-0.251379	7.18035	0.00737063	0.0341729	2.1325	1.46632	down	non-significant	one_vs_rest	NOT
Basal	hsa-miR-5090	0.653588	0.0216153	7.16876	0.00741841	0.0343344	2.12969	1.46427	up	non-significant	one_vs_rest	NOT
Basal	hsa-miR-101-3p	-0.290506	9.6129	7.15908	0.00745855	0.0344042	2.12735	1.46339	down	non-significant	one_vs_rest	YES
Basal	hsa-miR-3159	0.861746	-0.284815	7.15887	0.00745943	0.0344042	2.12729	1.46339	up	non-significant	one_vs_rest	NOT
Basal	hsa-miR-377-5p	-0.397401	2.69554	7.12443	0.00760406	0.0350104	2.11895	1.4558	down	non-significant	one_vs_rest	NOT
Basal	hsa-miR-409-3p	-0.359112	6.41726	7.08222	0.00778527	0.0357825	2.10873	1.44633	down	non-significant	one_vs_rest	NOT
Basal	hsa-miR-339-3p	-0.261119	8.37864	7.07653	0.00781	0.0358341	2.10735	1.4457	down	non-significant	one_vs_rest	NOT
Basal	hsa-miR-223-5p	0.410264	3.77964	7.04552	0.00794639	0.0363969	2.09983	1.43894	up	non-significant	one_vs_rest	NOT
Basal	hsa-miR-3150b-3p	-0.999035	0.691124	7.04086	0.00796707	0.0364287	2.0987	1.43856	down	non-significant	one_vs_rest	NOT
Basal	hsa-miR-431-3p	-0.469659	1.39964	6.99579	0.00817018	0.0372931	2.08777	1.42837	down	non-significant	one_vs_rest	NOT
Basal	hsa-miR-4687-5p	0.771223	-0.20554	6.99079	0.00819302	0.0373331	2.08656	1.42791	up	non-significant	one_vs_rest	NOT
Basal	hsa-miR-216a-3p	1.21038	-0.17961	6.97585	0.0082617	0.0375815	2.08293	1.42503	up	non-significant	one_vs_rest	NOT
Basal	hsa-miR-106a-3p	-0.878018	1.16631	6.95059	0.00837916	0.0380506	2.0768	1.41964	down	non-significant	one_vs_rest	NOT
Basal	hsa-miR-4708-3p	-0.984589	-0.371126	6.9406	0.00842606	0.0381981	2.07438	1.41796	down	non-significant	one_vs_rest	NOT
Basal	hsa-miR-150-5p	0.551887	10.2236	6.93585	0.00844851	0.0382345	2.07322	1.41754	up	non-significant	one_vs_rest	NOT
Basal	hsa-miR-20b-3p	-0.762907	2.02403	6.92224	0.00851304	0.0384425	2.06992	1.41519	down	non-significant	one_vs_rest	NOT
Basal	hsa-miR-15a-5p	-0.279971	12.1862	6.92005	0.00852345	0.0384425	2.06938	1.41519	down	non-significant	one_vs_rest	NOT
Basal	hsa-miR-7112-5p	0.630743	-0.456155	6.91182	0.00856278	0.0385543	2.06739	1.41393	up	non-significant	one_vs_rest	NOT
Basal	hsa-miR-6857-3p	0.670648	0.0288838	6.90549	0.00859313	0.0386254	2.06585	1.41313	up	non-significant	one_vs_rest	NOT
Basal	hsa-miR-3189-3p	-1.11913	-0.34907	6.89646	0.00863665	0.0387553	2.06365	1.41167	down	non-significant	one_vs_rest	NOT
Basal	hsa-miR-5002-3p	0.581802	-0.469698	6.88186	0.0087075	0.0390073	2.06011	1.40885	up	non-significant	one_vs_rest	NOT
Basal	hsa-miR-1185-2-3p	-0.475975	1.42321	6.84453	0.00889131	0.0397635	2.05103	1.40052	down	non-significant	one_vs_rest	NOT
Basal	hsa-miR-6509-3p	0.978352	-0.429527	6.8265	0.00898151	0.0400993	2.04665	1.39686	up	non-significant	one_vs_rest	NOT
Basal	hsa-miR-6780b-3p	0.712818	-0.160741	6.74054	0.00942462	0.0420069	2.02574	1.37668	up	non-significant	one_vs_rest	NOT
Basal	hsa-miR-489-5p	-1.55929	-0.277182	6.72111	0.00952783	0.0423957	2.02101	1.37268	down	non-significant	one_vs_rest	NOT
Basal	hsa-miR-942-3p	0.583472	0.285244	6.66424	0.00983664	0.0436315	2.00715	1.3602	up	non-significant	one_vs_rest	NOT
Basal	hsa-miR-105-3p	2.00077	0.178592	6.66391	0.00983848	0.0436315	2.00707	1.3602	up	non-significant	one_vs_rest	NOT
Basal	hsa-miR-6872-5p	-1.23151	-0.317035	6.62438	0.0100592	0.0445359	1.99744	1.35129	down	non-significant	one_vs_rest	NOT
Basal	hsa-miR-5004-3p	0.87138	-0.377994	6.61807	0.0100949	0.0446196	1.9959	1.35047	up	non-significant	one_vs_rest	NOT
Basal	hsa-miR-3612	-0.820073	-0.436706	6.6121	0.0101288	0.044695	1.99444	1.34974	down	non-significant	one_vs_rest	NOT
Basal	hsa-miR-433-3p	-0.369665	3.37131	6.60074	0.0101936	0.0449062	1.99167	1.34769	down	non-significant	one_vs_rest	NOT
Basal	hsa-miR-4999-5p	0.526553	1.23217	6.57792	0.0103252	0.0454102	1.9861	1.34285	up	non-significant	one_vs_rest	NOT
Basal	hsa-miR-615-5p	-0.873671	-0.425865	6.564	0.0104062	0.0456908	1.98271	1.34017	down	non-significant	one_vs_rest	NOT
Basal	hsa-miR-548an	0.932773	-0.365695	6.51515	0.0106959	0.0468629	1.97078	1.32917	up	non-significant	one_vs_rest	NOT
Basal	hsa-miR-6500-5p	0.938809	-0.327169	6.51306	0.0107085	0.0468629	1.97027	1.32917	up	non-significant	one_vs_rest	NOT
Basal	hsa-miR-4767	-0.542887	0.810429	6.5063	0.0107493	0.0469641	1.96862	1.32823	down	non-significant	one_vs_rest	NOT
Basal	hsa-miR-4443	0.444467	3.40604	6.49058	0.0108448	0.0473031	1.96478	1.32511	up	non-significant	one_vs_rest	NOT
Basal	hsa-miR-4645-5p	-0.841511	-0.125573	6.47974	0.0109111	0.0475144	1.96213	1.32317	down	non-significant	one_vs_rest	NOT
Basal	hsa-miR-520h	1.44017	-0.283885	6.47156	0.0109615	0.0476553	1.96013	1.32189	up	non-significant	one_vs_rest	NOT
Basal	hsa-miR-758-3p	-0.405279	2.59106	6.46865	0.0109794	0.0476553	1.95942	1.32189	down	non-significant	one_vs_rest	NOT
Basal	hsa-miR-4694-3p	1.21344	-0.447595	6.46174	0.0110222	0.0477209	1.95773	1.32129	up	non-significant	one_vs_rest	NOT
Basal	hsa-miR-4254	-0.99196	-0.137033	6.4604	0.0110305	0.0477209	1.9574	1.32129	down	non-significant	one_vs_rest	NOT
Basal	hsa-miR-4671-5p	0.940539	-0.405155	6.45051	0.0110921	0.0479091	1.95499	1.31958	up	non-significant	one_vs_rest	NOT
Basal	hsa-miR-4728-5p	-1.20062	-0.0125621	6.4402	0.0111566	0.04804	1.95247	1.3184	down	non-significant	one_vs_rest	YES
Basal	hsa-miR-4757-3p	0.75216	-0.135487	6.43988	0.0111586	0.04804	1.95239	1.3184	up	non-significant	one_vs_rest	NOT
Basal	hsa-miR-466	-1.39223	-0.113229	6.43351	0.0111987	0.0481346	1.95083	1.31754	down	non-significant	one_vs_rest	NOT
Basal	hsa-miR-6762-5p	-0.82334	-0.194987	6.40736	0.0113648	0.0487543	1.94444	1.31199	down	non-significant	one_vs_rest	NOT
Basal	hsa-miR-1-5p	0.63186	-0.465674	6.40504	0.0113797	0.0487543	1.94387	1.31199	up	non-significant	one_vs_rest	NOT
Basal	hsa-miR-6510-3p	0.884326	2.84719	6.3994	0.0114159	0.0487817	1.94249	1.31174	up	non-significant	one_vs_rest	NOT
Basal	hsa-miR-6744-5p	0.984196	-0.236223	6.39832	0.0114229	0.0487817	1.94223	1.31174	up	non-significant	one_vs_rest	NOT
Basal	hsa-miR-6804-3p	0.837071	-0.435347	6.38864	0.0114853	0.0489673	1.93986	1.31009	up	non-significant	one_vs_rest	NOT
Basal	hsa-miR-374a-5p	0.236378	10.7144	6.38587	0.0115033	0.0489673	1.93918	1.31009	up	non-significant	one_vs_rest	NOT
Basal	hsa-miR-5702	-0.94794	-0.0773464	6.37245	0.0115905	0.0492598	1.9359	1.30751	down	non-significant	one_vs_rest	NOT
Basal	hsa-miR-4720-3p	0.687898	-0.462717	6.35115	0.0117305	0.0497751	1.93068	1.30299	up	non-significant	one_vs_rest	NOT
Basal	hsa-miR-3158-3p	0.39681	1.63549	6.32826	0.0118829	0.050341	1.92508	1.29808	up	non-significant	one_vs_rest	NOT
Basal	hsa-miR-935	-0.824371	2.34109	6.32008	0.0119378	0.0504929	1.92308	1.29677	down	non-significant	one_vs_rest	NOT
Basal	hsa-miR-6838-5p	-0.675099	0.0513186	6.31274	0.0119874	0.0506219	1.92128	1.29566	down	non-significant	one_vs_rest	NOT
Basal	hsa-miR-3944-3p	0.806999	-0.394031	6.24109	0.012482	0.0526266	1.90372	1.27879	up	non-significant	one_vs_rest	NOT
Basal	hsa-miR-182-5p	-0.380939	11.6673	6.22625	0.012587	0.0529852	1.90008	1.27585	down	non-significant	one_vs_rest	NOT
Basal	hsa-miR-431-5p	-0.327217	4.68654	6.21234	0.0126863	0.0533185	1.89667	1.27312	down	non-significant	one_vs_rest	NOT
Basal	hsa-miR-6785-3p	0.822092	-0.418141	6.20482	0.0127403	0.0534607	1.89482	1.27197	up	non-significant	one_vs_rest	NOT
Basal	hsa-miR-202-5p	-0.574582	3.00111	6.16297	0.0130452	0.0546539	1.88455	1.26238	down	non-significant	one_vs_rest	YES
Basal	hsa-miR-6783-3p	0.798436	-0.197934	6.13606	0.0132452	0.0554043	1.87794	1.25646	up	non-significant	one_vs_rest	NOT
Basal	hsa-miR-6769b-3p	0.701537	-0.134804	6.10379	0.0134892	0.0563361	1.87001	1.24921	up	non-significant	one_vs_rest	NOT
Basal	hsa-miR-4497	0.656317	-0.456103	6.09777	0.0135353	0.0564395	1.86853	1.24842	up	non-significant	one_vs_rest	NOT
Basal	hsa-miR-3925-3p	0.793872	-0.454831	6.06908	0.0137568	0.0572734	1.86148	1.24205	up	non-significant	one_vs_rest	NOT
Basal	hsa-miR-370-3p	-0.382152	2.82977	6.03337	0.0140379	0.0583521	1.8527	1.23394	down	non-significant	one_vs_rest	NOT
Basal	hsa-miR-4437	0.599127	-0.450896	6.01042	0.0142217	0.0590233	1.84705	1.22898	up	non-significant	one_vs_rest	NOT
Basal	hsa-miR-548n	0.53917	0.686653	5.96501	0.0145925	0.0604677	1.83587	1.21848	up	non-significant	one_vs_rest	NOT
Basal	hsa-miR-6807-5p	0.85874	-0.337799	5.96034	0.0146312	0.0605328	1.83472	1.21801	up	non-significant	one_vs_rest	NOT
Basal	hsa-miR-4715-5p	-0.938692	-0.385937	5.95761	0.0146539	0.0605328	1.83405	1.21801	down	non-significant	one_vs_rest	NOT
Basal	hsa-miR-92b-3p	-0.380276	8.76877	5.94616	0.0147494	0.0608327	1.83123	1.21586	down	non-significant	one_vs_rest	NOT
Basal	hsa-miR-4653-5p	0.766656	-0.384564	5.91804	0.0149866	0.061715	1.8243	1.20961	up	non-significant	one_vs_rest	NOT
Basal	hsa-miR-4498	0.815657	-0.343342	5.88955	0.015231	0.0626243	1.81727	1.20326	up	non-significant	one_vs_rest	NOT
Basal	hsa-miR-5690	-0.58852	1.17532	5.8535	0.0155461	0.0637375	1.80838	1.1956	down	non-significant	one_vs_rest	YES
Basal	hsa-miR-4436b-5p	0.566835	-0.468499	5.85308	0.0155498	0.0637375	1.80827	1.1956	up	non-significant	one_vs_rest	NOT
Basal	hsa-miR-6798-3p	0.783157	-0.222791	5.85003	0.0155768	0.0637494	1.80752	1.19552	up	non-significant	one_vs_rest	NOT
Basal	hsa-miR-3064-5p	-0.417249	0.899167	5.83515	0.015709	0.0641916	1.80385	1.19252	down	non-significant	one_vs_rest	NOT
Basal	hsa-miR-4492	-0.718533	0.405318	5.80765	0.0159566	0.0651028	1.79706	1.1864	down	non-significant	one_vs_rest	NOT
Basal	hsa-miR-185-5p	-0.231995	9.41117	5.80457	0.0159846	0.0651171	1.7963	1.18631	down	non-significant	one_vs_rest	NOT
Basal	hsa-miR-215-3p	-1.27706	-0.335344	5.78185	0.0161925	0.0658628	1.79069	1.18136	down	non-significant	one_vs_rest	NOT
Basal	hsa-miR-4803	0.800754	-0.251769	5.77467	0.0162588	0.0660201	1.78891	1.18032	up	non-significant	one_vs_rest	NOT
Basal	hsa-miR-4766-5p	0.744113	-0.28717	5.77227	0.016281	0.0660201	1.78832	1.18032	up	non-significant	one_vs_rest	NOT
Basal	hsa-miR-6846-3p	0.924935	-0.316121	5.74238	0.0165603	0.0670504	1.78093	1.1736	up	non-significant	one_vs_rest	NOT
Basal	hsa-miR-4670-3p	-0.744283	-0.443561	5.71642	0.016807	0.0679453	1.77451	1.16784	down	non-significant	one_vs_rest	NOT
Basal	hsa-miR-586	0.92503	-0.386964	5.70138	0.0169516	0.0683559	1.77079	1.16522	up	non-significant	one_vs_rest	NOT
Basal	hsa-miR-513c-3p	-1.04449	-0.216669	5.7005	0.0169601	0.0683559	1.77057	1.16522	down	non-significant	one_vs_rest	NOT
Basal	hsa-miR-378e	0.619102	-0.466446	5.69075	0.0170546	0.0686324	1.76816	1.16347	up	non-significant	one_vs_rest	NOT
Basal	hsa-miR-4742-3p	-0.530363	0.440716	5.68738	0.0170873	0.06866	1.76733	1.1633	down	non-significant	one_vs_rest	NOT
Basal	hsa-miR-892c-5p	0.517136	-0.470568	5.68083	0.0171512	0.0688124	1.76571	1.16233	up	non-significant	one_vs_rest	NOT
Basal	hsa-miR-6776-5p	0.615768	-0.460948	5.66566	0.0173002	0.0692033	1.76195	1.15987	up	non-significant	one_vs_rest	NOT
Basal	hsa-miR-4450	0.528735	-0.472731	5.6656	0.0173008	0.0692033	1.76193	1.15987	up	non-significant	one_vs_rest	NOT
Basal	hsa-miR-485-5p	-0.418995	1.67498	5.60283	0.0179315	0.071618	1.74638	1.14498	down	non-significant	one_vs_rest	NOT
Basal	hsa-miR-656-3p	-0.339899	3.14917	5.59795	0.0179815	0.0717096	1.74517	1.14442	down	non-significant	one_vs_rest	NOT
Basal	hsa-miR-3192-5p	0.703575	-0.253114	5.5864	0.0181005	0.0720758	1.74231	1.14221	up	non-significant	one_vs_rest	NOT
Basal	hsa-miR-3130-3p	0.574893	0.250799	5.56147	0.01836	0.0729996	1.73613	1.13668	up	non-significant	one_vs_rest	NOT
Basal	hsa-miR-6792-5p	0.558696	-0.4612	5.55536	0.0184241	0.073145	1.73461	1.13582	up	non-significant	one_vs_rest	NOT
Basal	hsa-miR-147b-3p	-0.46072	5.67416	5.52076	0.0187921	0.0744941	1.72603	1.12788	down	non-significant	one_vs_rest	NOT
Basal	hsa-miR-150-3p	0.529669	1.57792	5.50712	0.0189392	0.0749653	1.72264	1.12514	up	non-significant	one_vs_rest	NOT
Basal	hsa-miR-3667-3p	0.847502	-0.371304	5.48196	0.0192137	0.0759384	1.71639	1.11954	up	non-significant	one_vs_rest	NOT
Basal	hsa-miR-23b-3p	0.287395	11.2777	5.47514	0.0192888	0.0761218	1.7147	1.11849	up	non-significant	one_vs_rest	NOT
Basal	hsa-miR-29b-1-5p	0.260067	3.31537	5.46794	0.0193684	0.0763225	1.71291	1.11735	up	non-significant	one_vs_rest	NOT
Basal	hsa-miR-708-3p	-0.335472	5.32424	5.43972	0.0196838	0.0774502	1.70589	1.11098	down	non-significant	one_vs_rest	NOT
Basal	hsa-miR-3668	0.436594	-0.479397	5.41429	0.0199726	0.0784654	1.69957	1.10532	up	non-significant	one_vs_rest	NOT
Basal	hsa-miR-4776-5p	0.435654	-0.479438	5.41181	0.020001	0.0784654	1.69895	1.10532	up	non-significant	one_vs_rest	NOT
Basal	hsa-miR-4755-3p	-0.71561	-0.443407	5.40123	0.0201226	0.0787669	1.69632	1.10366	down	non-significant	one_vs_rest	NOT
Basal	hsa-miR-181b-3p	-0.408392	1.25695	5.39996	0.0201372	0.0787669	1.696	1.10366	down	non-significant	one_vs_rest	NOT
Basal	hsa-miR-885-5p	0.42922	-0.479752	5.3959	0.0201841	0.0787964	1.69499	1.10349	up	non-significant	one_vs_rest	NOT
Basal	hsa-miR-4665-5p	0.706583	-0.0248358	5.39416	0.0202042	0.0787964	1.69456	1.10349	up	non-significant	one_vs_rest	NOT
Basal	hsa-miR-670-5p	0.427832	-0.479791	5.39146	0.0202355	0.0788026	1.69389	1.10346	up	non-significant	one_vs_rest	NOT
Basal	hsa-miR-487a-3p	-0.309754	3.39228	5.37496	0.0204278	0.0794348	1.68978	1.09999	down	non-significant	one_vs_rest	NOT
Basal	hsa-miR-6787-3p	0.727824	-0.31791	5.34772	0.0207493	0.0804906	1.683	1.09425	up	non-significant	one_vs_rest	NOT
Basal	hsa-miR-548az-5p	0.411214	-0.480507	5.34683	0.02076	0.0804906	1.68277	1.09425	up	non-significant	one_vs_rest	NOT
Basal	hsa-miR-4743-5p	0.800828	-0.374808	5.31813	0.0211046	0.0817071	1.67562	1.08774	up	non-significant	one_vs_rest	NOT
Basal	hsa-miR-138-2-3p	0.590456	-0.419156	5.30638	0.0212475	0.0821403	1.67269	1.08544	up	non-significant	one_vs_rest	NOT
Basal	hsa-miR-4659a-3p	0.610858	0.26407	5.29727	0.0213589	0.082451	1.67042	1.0838	up	non-significant	one_vs_rest	NOT
Basal	hsa-miR-4724-3p	-0.934815	0.807692	5.27328	0.0216551	0.0834729	1.66444	1.07845	down	non-significant	one_vs_rest	NOT
Basal	hsa-miR-548k	0.351203	3.86163	5.26826	0.0217177	0.0835927	1.66319	1.07783	up	non-significant	one_vs_rest	NOT
Basal	hsa-let-7f-5p	-0.197794	14.5387	5.25552	0.0218773	0.0840849	1.66001	1.07528	down	non-significant	one_vs_rest	NOT
Basal	hsa-miR-218-5p	-0.300947	8.9473	5.24122	0.0220579	0.0846562	1.65644	1.07234	down	non-significant	one_vs_rest	NOT
Basal	hsa-miR-1269b	0.369992	-0.482084	5.22875	0.0222165	0.0850189	1.65332	1.07048	up	non-significant	one_vs_rest	NOT
Basal	hsa-miR-367-3p	0.369992	-0.482084	5.22875	0.0222165	0.0850189	1.65332	1.07048	up	non-significant	one_vs_rest	NOT
Basal	hsa-miR-655-5p	-0.540511	0.219446	5.16695	0.0230207	0.0879058	1.63788	1.05598	down	non-significant	one_vs_rest	NOT
Basal	hsa-miR-155-3p	0.455245	1.75848	5.1657	0.0230372	0.0879058	1.63757	1.05598	up	non-significant	one_vs_rest	NOT
Basal	hsa-miR-3614-5p	-0.597288	1.26564	5.13235	0.023484	0.089243	1.62923	1.04943	down	non-significant	one_vs_rest	NOT
Basal	hsa-miR-4740-5p	0.488253	-0.445414	5.13224	0.0234854	0.089243	1.6292	1.04943	up	non-significant	one_vs_rest	NOT
Basal	hsa-miR-376b-3p	-0.279719	5.73156	5.13201	0.0234885	0.089243	1.62914	1.04943	down	non-significant	one_vs_rest	NOT
Basal	hsa-miR-628-3p	-0.212904	5.47862	5.11071	0.0237785	0.0902155	1.62382	1.04472	down	non-significant	one_vs_rest	NOT
Basal	hsa-miR-3915	0.951371	-0.441861	5.07713	0.0242435	0.0918482	1.6154	1.03693	up	non-significant	one_vs_rest	NOT
Basal	hsa-miR-6721-5p	0.713191	-0.200591	5.05919	0.0244957	0.0926714	1.61091	1.03305	up	non-significant	one_vs_rest	NOT
Basal	hsa-miR-5193	-0.635139	0.0387648	5.0453	0.0246928	0.093284	1.60743	1.03019	down	non-significant	one_vs_rest	NOT
Basal	hsa-miR-6866-3p	-0.895783	-0.358343	5.02814	0.0249387	0.094079	1.60313	1.02651	down	non-significant	one_vs_rest	NOT
Basal	hsa-miR-6891-3p	0.783247	-0.416084	5.01467	0.0251334	0.0946788	1.59975	1.02375	up	non-significant	one_vs_rest	NOT
Basal	hsa-miR-200a-5p	-0.330387	7.1621	5.00556	0.025266	0.094919	1.59746	1.02265	down	non-significant	one_vs_rest	NOT
Basal	hsa-miR-6794-3p	0.8555	-0.424215	5.00537	0.0252688	0.094919	1.59742	1.02265	up	non-significant	one_vs_rest	NOT
Basal	hsa-miR-513a-3p	-0.765159	-0.440449	4.99757	0.0253829	0.0952127	1.59546	1.02131	down	non-significant	one_vs_rest	NOT
Basal	hsa-miR-573	0.670337	0.0238749	4.98877	0.0255124	0.0955634	1.59325	1.01971	up	non-significant	one_vs_rest	NOT
Basal	hsa-miR-4536-3p	-0.369489	1.13363	4.97967	0.0256469	0.0959316	1.59097	1.01804	down	non-significant	one_vs_rest	NOT
Basal	hsa-miR-7851-3p	0.738047	-0.406199	4.969	0.0258056	0.0963894	1.58829	1.01597	up	non-significant	one_vs_rest	NOT
Basal	hsa-miR-6502-3p	-0.904769	-0.316454	4.95551	0.0260077	0.0968985	1.5849	1.01368	down	non-significant	one_vs_rest	NOT
Basal	hsa-miR-196a-3p	-0.821866	1.69794	4.95158	0.0260669	0.0968985	1.58391	1.01368	down	non-significant	one_vs_rest	NOT
Basal	hsa-miR-589-5p	-0.227764	5.32106	4.95102	0.0260752	0.0968985	1.58377	1.01368	down	non-significant	one_vs_rest	NOT
Basal	hsa-miR-135a-3p	0.691004	-0.434043	4.95017	0.0260881	0.0968985	1.58356	1.01368	up	non-significant	one_vs_rest	NOT
Basal	hsa-miR-27a-3p	0.244849	14.4232	4.94262	0.0262023	0.0970682	1.58166	1.01292	up	non-significant	one_vs_rest	NOT
Basal	hsa-miR-488-5p	0.701674	0.275127	4.94231	0.026207	0.0970682	1.58158	1.01292	up	non-significant	one_vs_rest	NOT
Basal	hsa-let-7i-3p	0.230096	6.51491	4.92204	0.0265162	0.0980768	1.57649	1.00843	up	non-significant	one_vs_rest	NOT
Basal	hsa-miR-5583-5p	0.737027	-0.462239	4.91428	0.0266356	0.0983811	1.57454	1.00709	up	non-significant	one_vs_rest	NOT
Basal	hsa-miR-3678-3p	-0.845753	-0.412447	4.90779	0.0267358	0.098614	1.57291	1.00606	down	non-significant	one_vs_rest	NOT
Basal	hsa-miR-4701-3p	-0.694409	-0.436715	4.89643	0.0269123	0.0991272	1.57005	1.00381	down	non-significant	one_vs_rest	NOT
Basal	hsa-miR-4659a-5p	0.592553	-0.429704	4.89246	0.0269742	0.099187	1.56905	1.00355	up	non-significant	one_vs_rest	NOT
Basal	hsa-miR-495-5p	-0.39289	1.06902	4.89059	0.0270034	0.099187	1.56858	1.00355	down	non-significant	one_vs_rest	NOT
Basal	hsa-miR-421	0.272271	7.28157	4.86889	0.0273451	0.100197	1.56312	0.999147	up	non-significant	one_vs_rest	NOT
Basal	hsa-miR-2110	0.201768	4.69517	4.86834	0.0273538	0.100197	1.56298	0.999147	up	non-significant	one_vs_rest	NOT
Basal	hsa-miR-99b-5p	-0.281997	10.4002	4.86101	0.0274702	0.100484	1.56114	0.997903	down	non-significant	one_vs_rest	NOT
Basal	hsa-miR-6885-5p	0.800217	-0.38737	4.84906	0.0276612	0.101043	1.55813	0.995492	up	non-significant	one_vs_rest	NOT
Basal	hsa-miR-6515-5p	0.483554	0.342307	4.81336	0.02824	0.103016	1.54914	0.987096	up	non-significant	one_vs_rest	NOT
Basal	hsa-miR-7843-3p	0.556689	-0.459466	4.80191	0.0284282	0.103446	1.54625	0.985287	up	non-significant	one_vs_rest	NOT
Basal	hsa-miR-6889-3p	0.737684	-0.359757	4.80144	0.0284359	0.103446	1.54613	0.985287	up	non-significant	one_vs_rest	NOT
Basal	hsa-miR-5695	-0.526447	1.04874	4.79196	0.0285929	0.103859	1.54374	0.983555	down	non-significant	one_vs_rest	YES
Basal	hsa-miR-598-5p	0.675648	-0.130606	4.78985	0.0286279	0.103859	1.54321	0.983555	up	non-significant	one_vs_rest	NOT
Basal	hsa-miR-4746-5p	0.577884	0.116355	4.76531	0.0290388	0.105206	1.53702	0.977959	up	non-significant	one_vs_rest	NOT
Basal	hsa-miR-1272	0.643879	-0.456023	4.73943	0.0294788	0.106654	1.53049	0.972021	up	non-significant	one_vs_rest	NOT
Basal	hsa-miR-6830-3p	0.38785	-0.463601	4.71972	0.0298187	0.107737	1.52551	0.967634	up	non-significant	one_vs_rest	NOT
Basal	hsa-miR-6858-3p	0.751598	-0.401947	4.71635	0.0298771	0.107801	1.52466	0.967376	up	non-significant	one_vs_rest	NOT
Basal	hsa-miR-22-5p	-0.201404	8.48121	4.66897	0.0307123	0.110664	1.51269	0.955992	down	non-significant	one_vs_rest	NOT
Basal	hsa-miR-889-3p	-0.354291	4.98731	4.66296	0.03082	0.110902	1.51117	0.955062	down	non-significant	one_vs_rest	NOT
Basal	hsa-miR-3605-5p	0.512379	0.313036	4.65902	0.0308909	0.111006	1.51017	0.954653	up	non-significant	one_vs_rest	NOT
Basal	hsa-miR-299-3p	-0.309785	2.74345	4.62753	0.0314628	0.112908	1.5022	0.947274	down	non-significant	one_vs_rest	NOT
Basal	hsa-miR-4659b-3p	0.567597	-0.450572	4.61939	0.0316124	0.113292	1.50014	0.945801	up	non-significant	one_vs_rest	NOT
Basal	hsa-miR-600	-0.721337	0.241265	4.59923	0.0319863	0.114477	1.49504	0.941281	down	non-significant	one_vs_rest	NOT
Basal	hsa-miR-1225-5p	0.867292	-0.418261	4.59209	0.0321198	0.1148	1.49323	0.940057	up	non-significant	one_vs_rest	NOT
Basal	hsa-miR-485-3p	-0.312173	3.01086	4.57561	0.0324302	0.115727	1.48905	0.936565	down	non-significant	one_vs_rest	NOT
Basal	hsa-miR-6865-3p	0.504052	-0.451341	4.5737	0.0324664	0.115727	1.48857	0.936565	up	non-significant	one_vs_rest	NOT
Basal	hsa-miR-4701-5p	-0.690821	-0.221834	4.56716	0.0325905	0.116013	1.48691	0.935492	down	non-significant	one_vs_rest	NOT
Basal	hsa-miR-4705	0.603568	1.22591	4.55775	0.0327701	0.116397	1.48452	0.934058	up	non-significant	one_vs_rest	NOT
Basal	hsa-miR-3131	0.360447	-0.460882	4.55692	0.0327861	0.116397	1.48431	0.934058	up	non-significant	one_vs_rest	NOT
Basal	hsa-miR-5189-3p	-0.859634	-0.37563	4.55304	0.0328603	0.116461	1.48333	0.93382	down	non-significant	one_vs_rest	NOT
Basal	hsa-miR-1180-3p	-0.341936	6.54516	4.5514	0.0328919	0.116461	1.48291	0.93382	down	non-significant	one_vs_rest	NOT
Basal	hsa-miR-1307-3p	0.192279	8.47375	4.54871	0.0329436	0.116488	1.48223	0.933717	up	non-significant	one_vs_rest	NOT
Basal	hsa-miR-1236-3p	0.698392	-0.352531	4.54168	0.0330791	0.116812	1.48045	0.932512	up	non-significant	one_vs_rest	NOT
Basal	hsa-miR-4783-3p	-0.46925	1.5745	4.50402	0.0338153	0.119253	1.47089	0.923531	down	non-significant	one_vs_rest	NOT
Basal	hsa-miR-511-5p	0.370323	2.58897	4.46176	0.0346618	0.122076	1.46015	0.913371	up	non-significant	one_vs_rest	NOT
Basal	hsa-miR-518d-3p	1.04672	-0.355729	4.44091	0.0350876	0.123412	1.45485	0.908644	up	non-significant	one_vs_rest	NOT
Basal	hsa-miR-4725-3p	-0.507213	1.01177	4.41753	0.0355714	0.124947	1.4489	0.903273	down	non-significant	one_vs_rest	NOT
Basal	hsa-miR-6852-5p	0.727341	-0.305155	4.40643	0.0358036	0.125597	1.44607	0.901021	up	non-significant	one_vs_rest	NOT
Basal	hsa-miR-1251-3p	-0.774608	-0.433885	4.40199	0.0358971	0.125758	1.44494	0.900463	down	non-significant	one_vs_rest	NOT
Basal	hsa-miR-3074-3p	-0.419052	1.64455	4.39628	0.0360174	0.126013	1.44349	0.899584	down	non-significant	one_vs_rest	NOT
Basal	hsa-miR-4786-3p	0.69496	-0.37457	4.37413	0.0364884	0.127493	1.43785	0.894514	up	non-significant	one_vs_rest	NOT
Basal	hsa-miR-99a-3p	-0.296819	5.23462	4.36729	0.0366353	0.127838	1.4361	0.893341	down	non-significant	one_vs_rest	YES
Basal	hsa-miR-4738-5p	-0.734286	-0.419813	4.35366	0.0369294	0.128695	1.43263	0.890438	down	non-significant	one_vs_rest	NOT
Basal	hsa-miR-3173-5p	0.42749	0.489014	4.3469	0.0370764	0.129038	1.4309	0.889284	up	non-significant	one_vs_rest	NOT
Basal	hsa-miR-5681b	-1.18207	-0.212834	4.3273	0.0375056	0.13036	1.4259	0.884855	down	non-significant	one_vs_rest	NOT
Basal	hsa-miR-574-5p	0.6607	-0.388305	4.24512	0.0393632	0.136638	1.40491	0.864429	up	non-significant	one_vs_rest	NOT
Basal	hsa-miR-508-5p	-1.04223	0.0461469	4.23413	0.039619	0.137177	1.4021	0.862719	down	non-significant	one_vs_rest	NOT
Basal	hsa-miR-1228-5p	-0.54167	0.129222	4.234	0.039622	0.137177	1.40206	0.862719	down	non-significant	one_vs_rest	NOT
Basal	hsa-miR-346	0.521929	0.365046	4.22948	0.0397275	0.137208	1.40091	0.862619	up	non-significant	one_vs_rest	NOT
Basal	hsa-miR-1288-3p	0.653617	-0.418982	4.22918	0.0397346	0.137208	1.40083	0.862619	up	non-significant	one_vs_rest	NOT
Basal	hsa-miR-18b-5p	-0.453353	5.73713	4.22191	0.0399051	0.137618	1.39897	0.861324	down	non-significant	one_vs_rest	NOT
Basal	hsa-miR-2681-3p	0.716005	0.106826	4.20381	0.0403334	0.138914	1.39434	0.857253	up	non-significant	one_vs_rest	NOT
Basal	hsa-miR-3155a	0.715586	-0.410647	4.18812	0.0407081	0.140023	1.39032	0.8538	up	non-significant	one_vs_rest	NOT
Basal	hsa-miR-4664-3p	0.574495	0.795272	4.18008	0.0409018	0.140507	1.38826	0.852302	up	non-significant	one_vs_rest	YES
Basal	hsa-miR-3688-3p	0.44673	0.204374	4.17634	0.0409921	0.140635	1.3873	0.851906	up	non-significant	one_vs_rest	NOT
Basal	hsa-miR-6799-3p	0.606225	0.0293159	4.15988	0.0413923	0.141825	1.38308	0.848248	up	non-significant	one_vs_rest	NOT
Basal	hsa-miR-6731-3p	0.669705	-0.120936	4.14804	0.0416828	0.142636	1.38004	0.845772	up	non-significant	one_vs_rest	NOT
Basal	hsa-miR-3160-3p	0.555321	-0.154896	4.14442	0.0417721	0.142673	1.37911	0.845659	up	non-significant	one_vs_rest	NOT
Basal	hsa-miR-495-3p	-0.245986	5.01008	4.14324	0.0418012	0.142673	1.37881	0.845659	down	non-significant	one_vs_rest	NOT
Basal	hsa-miR-514b-5p	-0.944914	0.207486	4.13883	0.0419101	0.142861	1.37768	0.845088	down	non-significant	one_vs_rest	NOT
Basal	hsa-miR-3685	-0.743688	-0.389966	4.13029	0.0421221	0.143399	1.37549	0.843453	down	non-significant	one_vs_rest	NOT
Basal	hsa-miR-1295a	0.481613	1.61709	4.12118	0.0423494	0.143988	1.37315	0.841673	up	non-significant	one_vs_rest	NOT
Basal	hsa-miR-3128	0.640512	-0.334124	4.11046	0.0426187	0.144718	1.3704	0.839477	up	non-significant	one_vs_rest	NOT
Basal	hsa-miR-609	-0.604052	-0.449416	4.08979	0.0431431	0.146311	1.36509	0.834722	down	non-significant	one_vs_rest	NOT
Basal	hsa-miR-4653-3p	0.437209	-0.422802	4.0858	0.043245	0.14647	1.36406	0.834252	up	non-significant	one_vs_rest	NOT
Basal	hsa-miR-4640-3p	0.485089	0.17391	4.08038	0.0433839	0.146753	1.36267	0.833414	up	non-significant	one_vs_rest	NOT
Basal	hsa-miR-4457	-0.815953	-0.0938123	4.06856	0.0436885	0.147595	1.35963	0.830929	down	non-significant	one_vs_rest	NOT
Basal	hsa-miR-3677-5p	-0.488442	0.436587	4.02588	0.0448071	0.151181	1.34865	0.820502	down	non-significant	one_vs_rest	NOT
Basal	hsa-miR-320d	0.65639	-0.252394	4.01773	0.0450242	0.151712	1.34655	0.818979	up	non-significant	one_vs_rest	NOT
Basal	hsa-miR-6851-5p	0.602421	-0.445276	4.01456	0.045109	0.151712	1.34574	0.818979	up	non-significant	one_vs_rest	NOT
Basal	hsa-miR-4482-3p	0.757408	-0.331042	4.01355	0.0451361	0.151712	1.34548	0.818979	up	non-significant	one_vs_rest	NOT
Basal	hsa-miR-411-3p	-0.280418	2.87492	3.98438	0.045924	0.154039	1.33796	0.812368	down	non-significant	one_vs_rest	NOT
Basal	hsa-miR-1237-3p	0.375715	0.483462	3.98362	0.0459446	0.154039	1.33777	0.812368	up	non-significant	one_vs_rest	NOT
Basal	hsa-miR-6809-5p	0.763904	-0.410762	3.96749	0.0463867	0.155325	1.33361	0.808758	up	non-significant	one_vs_rest	NOT
Basal	hsa-miR-6737-3p	0.414341	0.402989	3.95376	0.0467667	0.156337	1.33006	0.805937	up	non-significant	one_vs_rest	NOT
Basal	hsa-miR-6831-5p	0.487818	-0.460338	3.95148	0.0468301	0.156337	1.32947	0.805937	up	non-significant	one_vs_rest	NOT
Basal	hsa-miR-192-3p	-0.43339	0.904739	3.9502	0.0468659	0.156337	1.32914	0.805937	down	non-significant	one_vs_rest	NOT
Basal	hsa-miR-5701	0.597106	-0.450585	3.94223	0.0470882	0.156828	1.32709	0.804576	up	non-significant	one_vs_rest	NOT
Basal	hsa-miR-181b-2-3p	0.326245	2.05835	3.9407	0.0471312	0.156828	1.32669	0.804576	up	non-significant	one_vs_rest	NOT
Basal	hsa-miR-7106-5p	0.323507	-0.479884	3.88809	0.0486298	0.161529	1.3131	0.79175	up	non-significant	one_vs_rest	NOT
Basal	hsa-miR-181a-5p	-0.264037	13.6759	3.88681	0.0486667	0.161529	1.31277	0.79175	down	non-significant	one_vs_rest	NOT
Basal	hsa-miR-629-3p	-0.236949	2.66739	3.88475	0.0487266	0.161529	1.31223	0.79175	down	non-significant	one_vs_rest	NOT
Basal	hsa-miR-3617-3p	0.744652	-0.254854	3.83587	0.0501668	0.166095	1.29958	0.779642	up	non-significant	one_vs_rest	NOT
Basal	hsa-miR-6511b-3p	0.290321	1.4625	3.83245	0.0502694	0.166227	1.2987	0.779297	up	non-significant	one_vs_rest	NOT
Basal	hsa-miR-15b-5p	0.194487	12.1519	3.82063	0.0506253	0.167196	1.29563	0.776774	up	non-significant	one_vs_rest	NOT
Basal	hsa-miR-4797-3p	0.65002	-0.338752	3.78579	0.0516895	0.170498	1.2866	0.76828	up	non-significant	one_vs_rest	NOT
Basal	hsa-miR-424-5p	-0.275683	12.4168	3.78264	0.051787	0.170608	1.28578	0.768001	down	non-significant	one_vs_rest	NOT
Basal	hsa-miR-195-3p	-0.247194	4.4863	3.77723	0.0519545	0.170947	1.28438	0.767139	down	non-significant	one_vs_rest	NOT
Basal	hsa-miR-5588-3p	0.583174	-0.32951	3.75261	0.052725	0.173267	1.27798	0.761283	up	non-significant	one_vs_rest	NOT
Basal	hsa-miR-570-3p	0.318398	3.18118	3.74024	0.0531168	0.174033	1.27477	0.759368	up	non-significant	one_vs_rest	NOT
Basal	hsa-miR-877-3p	0.618637	0.208469	3.7399	0.0531276	0.174033	1.27468	0.759368	up	non-significant	one_vs_rest	NOT
Basal	hsa-miR-671-3p	0.235622	3.3631	3.73904	0.0531549	0.174033	1.27446	0.759368	up	non-significant	one_vs_rest	NOT
Basal	hsa-miR-1909-5p	0.739452	-0.335717	3.73156	0.0533934	0.174598	1.27251	0.75796	up	non-significant	one_vs_rest	NOT
Basal	hsa-miR-6501-3p	-0.485767	0.212683	3.71668	0.0538714	0.175767	1.26864	0.755062	down	non-significant	one_vs_rest	NOT
Basal	hsa-miR-4480	0.414207	-0.473418	3.71631	0.0538835	0.175767	1.26854	0.755062	up	non-significant	one_vs_rest	NOT
Basal	hsa-miR-556-5p	-0.432033	4.973	3.69936	0.0544333	0.177343	1.26414	0.751186	down	non-significant	one_vs_rest	NOT
Basal	hsa-miR-504-3p	0.549815	-0.276148	3.65719	0.0558277	0.181663	1.25315	0.740735	up	non-significant	one_vs_rest	NOT
Basal	hsa-miR-4306	0.363454	-0.475274	3.61846	0.0571418	0.185711	1.24305	0.731163	up	non-significant	one_vs_rest	NOT
Basal	hsa-miR-4722-5p	0.165216	-0.452991	3.61333	0.0573184	0.186057	1.24171	0.730354	up	non-significant	one_vs_rest	NOT
Basal	hsa-miR-6510-5p	0.674818	-0.42347	3.6039	0.057644	0.186885	1.23925	0.728425	up	non-significant	one_vs_rest	NOT
Basal	hsa-miR-3182	0.355833	-0.475234	3.59568	0.0579298	0.187369	1.2371	0.727303	up	non-significant	one_vs_rest	NOT
Basal	hsa-miR-6745	0.355771	-0.475226	3.59555	0.0579345	0.187369	1.23706	0.727303	up	non-significant	one_vs_rest	NOT
Basal	hsa-miR-378i	0.628054	-0.255954	3.58675	0.058242	0.187948	1.23476	0.725962	up	non-significant	one_vs_rest	NOT
Basal	hsa-miR-1304-5p	0.351778	-0.476497	3.58637	0.0582554	0.187948	1.23466	0.725962	up	non-significant	one_vs_rest	NOT
Basal	hsa-miR-4746-3p	0.372684	-0.477497	3.58044	0.0584637	0.188391	1.23311	0.72494	up	non-significant	one_vs_rest	NOT
Basal	hsa-miR-6753-5p	0.365121	-0.476481	3.5704	0.058818	0.189303	1.23049	0.722844	up	non-significant	one_vs_rest	NOT
Basal	hsa-miR-660-5p	0.213034	9.73976	3.56712	0.0589343	0.189447	1.22963	0.722512	up	non-significant	one_vs_rest	NOT
Basal	hsa-miR-3193	0.597408	-0.454388	3.55971	0.0591981	0.190035	1.22769	0.721167	up	non-significant	one_vs_rest	NOT
Basal	hsa-miR-137-5p	0.722662	-0.450033	3.55123	0.0595013	0.190035	1.22547	0.721167	up	non-significant	one_vs_rest	NOT
Basal	hsa-miR-1180-5p	-0.70765	-0.102323	3.55028	0.0595354	0.190035	1.22522	0.721167	down	non-significant	one_vs_rest	NOT
Basal	hsa-miR-2467-3p	0.356104	-0.476959	3.54944	0.0595656	0.190035	1.225	0.721167	up	non-significant	one_vs_rest	NOT
Basal	hsa-miR-4777-5p	-0.707758	-0.358464	3.5467	0.0596639	0.190035	1.22429	0.721167	down	non-significant	one_vs_rest	NOT
Basal	hsa-miR-146a-3p	0.926888	-0.0341845	3.5464	0.059675	0.190035	1.22421	0.721167	up	non-significant	one_vs_rest	NOT
Basal	hsa-miR-4453	0.353754	-0.47593	3.54469	0.0597365	0.190035	1.22376	0.721167	up	non-significant	one_vs_rest	NOT
Basal	hsa-miR-27b-3p	0.226251	13.2657	3.54438	0.0597477	0.190035	1.22368	0.721167	up	non-significant	one_vs_rest	NOT
Basal	hsa-miR-182-3p	-0.393798	1.15349	3.54344	0.0597814	0.190035	1.22343	0.721167	down	non-significant	one_vs_rest	NOT
Basal	hsa-miR-3935	0.482014	-0.363968	3.54199	0.0598337	0.190035	1.22305	0.721167	up	non-significant	one_vs_rest	NOT
Basal	hsa-miR-4662a-5p	-0.539942	4.16033	3.53445	0.0601064	0.190672	1.22108	0.719712	down	non-significant	one_vs_rest	NOT
Basal	hsa-miR-16-5p	-0.156489	15.8129	3.52798	0.0603413	0.191189	1.21939	0.718538	down	non-significant	one_vs_rest	NOT
Basal	hsa-miR-6775-3p	0.760506	-0.433059	3.50768	0.0610851	0.192797	1.21406	0.7149	up	non-significant	one_vs_rest	NOT
Basal	hsa-miR-5682	0.561068	-0.348758	3.50673	0.0611199	0.192797	1.21382	0.7149	up	non-significant	one_vs_rest	NOT
Basal	hsa-miR-34c-3p	-0.35781	2.36941	3.50485	0.0611895	0.192797	1.21332	0.7149	down	non-significant	one_vs_rest	NOT
Basal	hsa-miR-4804-3p	0.645644	-0.393438	3.50479	0.0611916	0.192797	1.21331	0.7149	up	non-significant	one_vs_rest	NOT
Basal	hsa-miR-409-5p	-0.277374	4.44928	3.50423	0.0612123	0.192797	1.21316	0.7149	down	non-significant	one_vs_rest	NOT
Basal	hsa-miR-3691-3p	0.654048	-0.256894	3.50074	0.0613413	0.192974	1.21225	0.714501	up	non-significant	one_vs_rest	NOT
Basal	hsa-miR-330-5p	0.235417	5.59168	3.49802	0.0614421	0.193062	1.21153	0.714303	up	non-significant	one_vs_rest	NOT
Basal	hsa-miR-3682-5p	0.507232	-0.351064	3.48504	0.0619257	0.194352	1.20813	0.711412	up	non-significant	one_vs_rest	NOT
Basal	hsa-miR-3907	0.305866	-0.477183	3.47906	0.0621502	0.194825	1.20656	0.710355	up	non-significant	one_vs_rest	NOT
Basal	hsa-miR-328-3p	-0.215758	5.7972	3.47008	0.0624882	0.195654	1.2042	0.708512	down	non-significant	one_vs_rest	NOT
Basal	hsa-miR-3191-3p	-0.436087	-0.467754	3.46274	0.0627662	0.196292	1.20227	0.707097	down	non-significant	one_vs_rest	NOT
Basal	hsa-miR-6812-3p	-0.577931	-0.0306333	3.4476	0.0633438	0.197865	1.1983	0.70363	down	non-significant	one_vs_rest	NOT
Basal	hsa-miR-4708-5p	-0.442441	-0.462394	3.44028	0.0636248	0.198509	1.19637	0.702219	down	non-significant	one_vs_rest	NOT
Basal	hsa-miR-6849-5p	0.437727	-0.450453	3.43278	0.0639145	0.198817	1.1944	0.701546	up	non-significant	one_vs_rest	NOT
Basal	hsa-miR-767-3p	1.16139	0.378372	3.43245	0.0639273	0.198817	1.19431	0.701546	up	non-significant	one_vs_rest	NOT
Basal	hsa-miR-10399-5p	-0.301332	4.04289	3.4319	0.0639483	0.198817	1.19417	0.701546	down	non-significant	one_vs_rest	NOT
Basal	hsa-miR-374c-5p	0.48957	-0.0117625	3.42859	0.0640768	0.198983	1.1933	0.701183	up	non-significant	one_vs_rest	NOT
Basal	hsa-miR-6845-5p	0.736743	-0.41793	3.42566	0.0641905	0.199103	1.19253	0.700922	up	non-significant	one_vs_rest	NOT
Basal	hsa-miR-4763-3p	-0.714662	-0.450978	3.39992	0.0651996	0.201997	1.18575	0.694655	down	non-significant	one_vs_rest	NOT
Basal	hsa-miR-6870-3p	0.575254	-0.164287	3.39683	0.0653219	0.20214	1.18494	0.694349	up	non-significant	one_vs_rest	NOT
Basal	hsa-miR-4700-3p	-0.482008	-0.46026	3.37418	0.0662253	0.204461	1.17898	0.68939	down	non-significant	one_vs_rest	NOT
Basal	hsa-miR-5707	-0.46923	-0.456028	3.37416	0.0662261	0.204461	1.17897	0.68939	down	non-significant	one_vs_rest	NOT
Basal	hsa-miR-3617-5p	0.555956	0.827592	3.37034	0.06638	0.204697	1.17796	0.688888	up	non-significant	one_vs_rest	NOT
Basal	hsa-miR-4516	0.63231	-0.337717	3.34818	0.0672794	0.207044	1.17212	0.683937	up	non-significant	one_vs_rest	NOT
Basal	hsa-miR-3680-5p	0.574411	-0.426582	3.34774	0.0672972	0.207044	1.172	0.683937	up	non-significant	one_vs_rest	NOT
Basal	hsa-miR-766-5p	0.353912	0.603746	3.33979	0.0676234	0.207807	1.1699	0.68234	up	non-significant	one_vs_rest	NOT
Basal	hsa-miR-7977	0.542416	-0.129302	3.32724	0.0681409	0.209155	1.16659	0.679532	up	non-significant	one_vs_rest	NOT
Basal	hsa-miR-4745-3p	-0.6936	0.155212	3.32101	0.0683999	0.209707	1.16494	0.678387	down	non-significant	one_vs_rest	NOT
Basal	hsa-miR-6506-5p	-0.587138	-0.190132	3.27968	0.0701427	0.214725	1.15402	0.668117	down	non-significant	one_vs_rest	NOT
Basal	hsa-miR-423-5p	-0.213015	8.32528	3.27752	0.0702348	0.214725	1.15345	0.668117	down	non-significant	one_vs_rest	NOT
Basal	hsa-miR-142-3p	0.295377	12.9883	3.27648	0.0702796	0.214725	1.15317	0.668117	up	non-significant	one_vs_rest	NOT
Basal	hsa-miR-3127-5p	-0.478698	0.379211	3.26531	0.0707595	0.215943	1.15022	0.665662	down	non-significant	one_vs_rest	NOT
Basal	hsa-miR-1843	0.19085	4.20924	3.26336	0.070844	0.215952	1.1497	0.665643	up	non-significant	one_vs_rest	NOT
Basal	hsa-miR-3164	0.578948	-0.390867	3.25824	0.0710655	0.216379	1.14834	0.664786	up	non-significant	one_vs_rest	NOT
Basal	hsa-miR-26a-1-3p	-0.238345	2.67949	3.24884	0.071474	0.217373	1.14585	0.662795	down	non-significant	one_vs_rest	NOT
Basal	hsa-miR-7151-3p	0.564892	-0.333117	3.24623	0.071588	0.21747	1.14516	0.6626	up	non-significant	one_vs_rest	NOT
Basal	hsa-miR-6875-3p	0.616429	-0.387057	3.24216	0.0717659	0.217761	1.14408	0.662021	up	non-significant	one_vs_rest	NOT
Basal	hsa-miR-4713-5p	-1.09935	-0.107074	3.23679	0.0720015	0.217761	1.14266	0.662021	down	non-significant	one_vs_rest	NOT
Basal	hsa-miR-7702	0.636802	-0.41672	3.23669	0.072006	0.217761	1.14263	0.662021	up	non-significant	one_vs_rest	NOT
Basal	hsa-miR-380-5p	-0.49665	-0.0395683	3.23655	0.0720121	0.217761	1.14259	0.662021	down	non-significant	one_vs_rest	NOT
Basal	hsa-miR-6778-3p	0.312629	-0.47384	3.22194	0.0726577	0.21935	1.13872	0.658863	up	non-significant	one_vs_rest	NOT
Basal	hsa-miR-6892-5p	0.565918	-0.285033	3.22002	0.0727426	0.21935	1.13821	0.658863	up	non-significant	one_vs_rest	NOT
Basal	hsa-miR-6865-5p	0.39344	-0.459911	3.21905	0.0727857	0.21935	1.13795	0.658863	up	non-significant	one_vs_rest	NOT
Basal	hsa-miR-3662	0.660608	-0.354661	3.21502	0.0729651	0.219641	1.13688	0.658287	up	non-significant	one_vs_rest	NOT
Basal	hsa-miR-6820-5p	0.51584	-0.180599	3.20748	0.0733025	0.220406	1.13488	0.656776	up	non-significant	one_vs_rest	NOT
Basal	hsa-miR-6795-5p	0.355261	-0.438686	3.19836	0.073712	0.221386	1.13246	0.654849	up	non-significant	one_vs_rest	NOT
Basal	hsa-miR-6847-3p	0.721163	-0.361947	3.19355	0.0739293	0.221768	1.13118	0.654101	up	non-significant	one_vs_rest	NOT
Basal	hsa-miR-6837-5p	0.638799	-0.391291	3.19185	0.0740063	0.221768	1.13073	0.654101	up	non-significant	one_vs_rest	NOT
Basal	hsa-miR-2682-5p	0.747905	-0.35405	3.189	0.0741355	0.221905	1.12997	0.653834	up	non-significant	one_vs_rest	NOT
Basal	hsa-miR-99a-5p	-0.256705	14.1455	3.17215	0.0749037	0.223951	1.1255	0.649847	down	non-significant	one_vs_rest	YES
Basal	hsa-miR-6776-3p	0.60006	-0.391938	3.16386	0.0752851	0.224838	1.12329	0.648131	up	non-significant	one_vs_rest	NOT
Basal	hsa-miR-548ac	0.598472	-0.383533	3.16088	0.0754225	0.224891	1.1225	0.648028	up	non-significant	one_vs_rest	NOT
Basal	hsa-miR-6806-3p	-0.524394	0.151975	3.15935	0.0754931	0.224891	1.12209	0.648028	down	non-significant	one_vs_rest	NOT
Basal	hsa-miR-6729-3p	0.578166	-0.279609	3.15797	0.0755572	0.224891	1.12172	0.648028	up	non-significant	one_vs_rest	NOT
Basal	hsa-miR-3939	0.539234	-0.0494473	3.15494	0.0756974	0.225055	1.12092	0.647711	up	non-significant	one_vs_rest	NOT
Basal	hsa-miR-454-5p	0.275687	2.57035	3.14288	0.0762589	0.226471	1.11771	0.644987	up	non-significant	one_vs_rest	NOT
Basal	hsa-miR-4662b	-0.643304	0.968602	3.14034	0.0763777	0.22657	1.11703	0.644797	down	non-significant	one_vs_rest	NOT
Basal	hsa-miR-3064-3p	-0.377876	0.327089	3.13634	0.0765656	0.226874	1.11597	0.644216	down	non-significant	one_vs_rest	NOT
Basal	hsa-miR-4730	0.544455	-0.240012	3.12055	0.0773105	0.228825	1.11176	0.640496	up	non-significant	one_vs_rest	NOT
Basal	hsa-miR-1249-3p	-0.22013	3.43483	3.11681	0.0774883	0.229096	1.11076	0.639983	down	non-significant	one_vs_rest	NOT
Basal	hsa-miR-4520-5p	-0.652852	-0.420274	3.11496	0.0775763	0.229101	1.11027	0.639974	down	non-significant	one_vs_rest	NOT
Basal	hsa-miR-451a	-0.344853	10.6294	3.10747	0.077934	0.229901	1.10827	0.638459	down	non-significant	one_vs_rest	NOT
Basal	hsa-miR-504-5p	-0.395983	2.49896	3.09845	0.0783668	0.230738	1.10587	0.63688	down	non-significant	one_vs_rest	NOT
Basal	hsa-miR-298	0.287381	-0.47299	3.09571	0.0784989	0.230738	1.10514	0.63688	up	non-significant	one_vs_rest	NOT
Basal	hsa-miR-6891-5p	0.706695	-0.340349	3.09545	0.0785112	0.230738	1.10507	0.63688	up	non-significant	one_vs_rest	NOT
Basal	hsa-miR-891a-3p	0.47503	-0.467282	3.09432	0.0785659	0.230738	1.10477	0.63688	up	non-significant	one_vs_rest	NOT
Basal	hsa-miR-1257	0.62161	-0.220645	3.08943	0.0788025	0.231177	1.10346	0.636055	up	non-significant	one_vs_rest	NOT
Basal	hsa-miR-12121	-0.412005	-0.466722	3.08496	0.0790194	0.231557	1.10227	0.635341	down	non-significant	one_vs_rest	NOT
Basal	hsa-miR-6757-3p	-0.593743	-0.201775	3.07524	0.0794929	0.232475	1.09967	0.633624	down	non-significant	one_vs_rest	NOT
Basal	hsa-miR-3688-5p	-0.43475	-0.460321	3.07494	0.0795077	0.232475	1.09959	0.633624	down	non-significant	one_vs_rest	NOT
Basal	hsa-miR-6786-3p	0.548557	-0.288393	3.07311	0.0795971	0.23248	1.0991	0.633615	up	non-significant	one_vs_rest	NOT
Basal	hsa-miR-6765-3p	0.640294	-0.312497	3.05002	0.080736	0.235547	1.09293	0.627923	up	non-significant	one_vs_rest	NOT
Basal	hsa-miR-4428	0.257753	-0.47421	3.03044	0.0817156	0.238143	1.08769	0.623163	up	non-significant	one_vs_rest	NOT
Basal	hsa-miR-32-5p	-0.213014	7.72468	3.02865	0.0818058	0.238144	1.08722	0.623161	down	non-significant	one_vs_rest	NOT
Basal	hsa-miR-548at-3p	0.57057	-0.333855	3.01699	0.0823964	0.2396	1.08409	0.620513	up	non-significant	one_vs_rest	NOT
Basal	hsa-miR-493-3p	-0.247226	3.43939	3.01059	0.0827224	0.240285	1.08238	0.619274	down	non-significant	one_vs_rest	NOT
Basal	hsa-miR-587	0.349581	-0.470291	3.00716	0.0828973	0.240518	1.08146	0.618853	up	non-significant	one_vs_rest	NOT
Basal	hsa-miR-4649-3p	-0.707427	-0.330363	3.00547	0.082984	0.240518	1.08101	0.618853	down	non-significant	one_vs_rest	NOT
Basal	hsa-miR-4667-5p	0.518262	-0.227451	3.00273	0.0831243	0.240661	1.08027	0.618594	up	non-significant	one_vs_rest	NOT
Basal	hsa-miR-2467-5p	0.347805	0.756396	3.00029	0.0832497	0.240761	1.07962	0.618413	up	non-significant	one_vs_rest	NOT
Basal	hsa-miR-6507-5p	0.522805	-0.30736	2.99651	0.0834441	0.241061	1.0786	0.617874	up	non-significant	one_vs_rest	NOT
Basal	hsa-miR-6503-3p	-0.589749	-0.274622	2.98813	0.0838768	0.242047	1.07636	0.6161	down	non-significant	one_vs_rest	NOT
Basal	hsa-miR-4777-3p	-0.638619	-0.266477	2.97843	0.0843811	0.243238	1.07375	0.613969	down	non-significant	one_vs_rest	NOT
Basal	hsa-miR-6749-3p	0.508186	-0.43336	2.96383	0.0851459	0.245176	1.06984	0.610522	up	non-significant	one_vs_rest	NOT
Basal	hsa-miR-937-5p	0.506634	-0.397536	2.95342	0.0856962	0.246493	1.06704	0.608196	up	non-significant	one_vs_rest	NOT
Basal	hsa-miR-3926	-0.506877	0.0346605	2.94388	0.0862034	0.247683	1.06448	0.606104	down	non-significant	one_vs_rest	NOT
Basal	hsa-miR-506-3p	-0.899306	0.01114	2.93999	0.0864114	0.248012	1.06343	0.605528	down	non-significant	one_vs_rest	NOT
Basal	hsa-miR-142-5p	0.281424	11.5547	2.93711	0.0865655	0.248186	1.06265	0.605223	up	non-significant	one_vs_rest	NOT
Basal	hsa-miR-3144-5p	0.33222	-0.457113	2.93063	0.0869135	0.248914	1.06091	0.60395	up	non-significant	one_vs_rest	NOT
Basal	hsa-miR-4673	0.466497	-0.45297	2.90679	0.0882074	0.252347	1.0545	0.598001	up	non-significant	one_vs_rest	NOT
Basal	hsa-miR-3125	0.746746	-0.316149	2.89606	0.0887965	0.253759	1.0516	0.595579	up	non-significant	one_vs_rest	NOT
Basal	hsa-miR-323b-3p	-0.279166	2.46739	2.88517	0.0893987	0.255205	1.04867	0.593111	down	non-significant	one_vs_rest	NOT
Basal	hsa-miR-30c-5p	0.203483	11.6167	2.87473	0.08998	0.256588	1.04585	0.590763	up	non-significant	one_vs_rest	NOT
Basal	hsa-miR-6736-3p	0.588299	-0.304965	2.86946	0.090275	0.257153	1.04443	0.589808	up	non-significant	one_vs_rest	NOT
Basal	hsa-miR-4667-3p	0.553136	-0.390736	2.86695	0.0904161	0.257279	1.04375	0.589596	up	non-significant	one_vs_rest	NOT
Basal	hsa-miR-5587-5p	0.220524	-0.46654	2.8469	0.0915504	0.260227	1.03834	0.584648	up	non-significant	one_vs_rest	NOT
Basal	hsa-miR-4762-3p	0.549399	-0.345662	2.83117	0.0924509	0.262505	1.03409	0.580862	up	non-significant	one_vs_rest	NOT
Basal	hsa-miR-6744-3p	0.721825	-0.353596	2.80761	0.0938182	0.266103	1.02771	0.574951	up	non-significant	one_vs_rest	NOT
Basal	hsa-miR-4638-3p	-0.573085	-0.243633	2.78303	0.0952676	0.269925	1.02105	0.568757	down	non-significant	one_vs_rest	NOT
Basal	hsa-miR-4684-5p	0.542758	-0.449336	2.76812	0.0961593	0.271958	1.01701	0.565498	up	non-significant	one_vs_rest	NOT
Basal	hsa-miR-9902	0.264045	-0.48168	2.7676	0.0961904	0.271958	1.01687	0.565498	up	non-significant	one_vs_rest	NOT
Basal	hsa-miR-4772-5p	0.549743	-0.0614989	2.76362	0.0964296	0.272344	1.01579	0.564882	up	non-significant	one_vs_rest	NOT
Basal	hsa-miR-11400	0.253044	-0.482437	2.75609	0.0968849	0.273339	1.01374	0.563298	up	non-significant	one_vs_rest	NOT
Basal	hsa-miR-4637	0.515625	-0.303687	2.74923	0.0973015	0.273838	1.01188	0.562506	up	non-significant	one_vs_rest	NOT
Basal	hsa-miR-329-3p	-0.242804	2.2869	2.74878	0.0973288	0.273838	1.01176	0.562506	down	non-significant	one_vs_rest	NOT
Basal	hsa-miR-4719	0.859115	-0.355336	2.74794	0.0973801	0.273838	1.01153	0.562506	up	non-significant	one_vs_rest	NOT
Basal	hsa-miR-10394-3p	0.244408	-0.482945	2.74638	0.0974748	0.273838	1.01111	0.562506	up	non-significant	one_vs_rest	NOT
Basal	hsa-miR-4634	0.241488	-0.483103	2.74296	0.0976838	0.274135	1.01018	0.562036	up	non-significant	one_vs_rest	NOT
Basal	hsa-miR-7111-5p	0.237136	-0.483325	2.73771	0.0980049	0.274745	1.00875	0.56107	up	non-significant	one_vs_rest	NOT
Basal	hsa-miR-5589-3p	0.231327	-0.483602	2.73044	0.098452	0.275707	1.00678	0.559552	up	non-significant	one_vs_rest	NOT
Basal	hsa-miR-548d-5p	0.22797	-0.483752	2.72609	0.0987207	0.275877	1.00559	0.559285	up	non-significant	one_vs_rest	NOT
Basal	hsa-miR-6852-3p	0.22797	-0.483752	2.72609	0.0987207	0.275877	1.00559	0.559285	up	non-significant	one_vs_rest	NOT
Basal	hsa-miR-5589-5p	0.223432	-0.483944	2.72003	0.0990962	0.276155	1.00394	0.558848	up	non-significant	one_vs_rest	NOT
Basal	hsa-miR-5088-3p	0.483886	-0.445203	2.71788	0.0992295	0.276155	1.00336	0.558848	up	non-significant	one_vs_rest	NOT
Basal	hsa-miR-4783-5p	0.221782	-0.484011	2.71777	0.0992366	0.276155	1.00333	0.558848	up	non-significant	one_vs_rest	NOT
Basal	hsa-miR-6747-5p	0.221782	-0.484011	2.71777	0.0992366	0.276155	1.00333	0.558848	up	non-significant	one_vs_rest	NOT
Basal	hsa-miR-4524a-3p	-0.343215	1.03258	2.70824	0.0998308	0.277517	1.00074	0.55671	down	non-significant	one_vs_rest	NOT
Basal	hsa-miR-5586-3p	-0.336409	0.569223	2.70614	0.0999629	0.277593	1.00016	0.556591	down	non-significant	one_vs_rest	NOT
Basal	hsa-miR-6797-5p	0.211818	-0.484387	2.7035	0.100128	0.277762	0.999443	0.556328	up	non-significant	one_vs_rest	NOT
Basal	hsa-miR-6873-5p	0.515693	-0.446146	2.68611	0.101226	0.279934	0.994706	0.552944	up	non-significant	one_vs_rest	NOT
Basal	hsa-miR-6727-3p	0.509287	-0.444554	2.68611	0.101227	0.279934	0.994704	0.552944	up	non-significant	one_vs_rest	NOT
Basal	hsa-miR-933	0.399938	0.261461	2.68353	0.101391	0.279934	0.994001	0.552944	up	non-significant	one_vs_rest	NOT
Basal	hsa-miR-497-5p	-0.204723	11.507	2.68328	0.101407	0.279934	0.993933	0.552944	down	non-significant	one_vs_rest	NOT
Basal	hsa-miR-1224-3p	-0.767261	-0.0615722	2.68277	0.101439	0.279934	0.993794	0.552944	down	non-significant	one_vs_rest	NOT
Basal	hsa-miR-6884-5p	-0.755664	-0.355996	2.6737	0.102019	0.28124	0.991321	0.550923	down	non-significant	one_vs_rest	NOT
Basal	hsa-miR-6886-5p	0.528106	-0.305234	2.67144	0.102163	0.281347	0.990704	0.550757	up	non-significant	one_vs_rest	NOT
Basal	hsa-miR-6757-5p	-0.597198	-0.406369	2.66337	0.102683	0.282485	0.988501	0.549004	down	non-significant	one_vs_rest	NOT
Basal	hsa-miR-296-5p	-0.338857	3.76086	2.65918	0.102953	0.282935	0.987359	0.548313	down	non-significant	one_vs_rest	NOT
Basal	hsa-miR-494-5p	-0.469438	0.177624	2.65175	0.103436	0.283966	0.98533	0.546733	down	non-significant	one_vs_rest	NOT
Basal	hsa-miR-3924	0.177105	-0.485398	2.64364	0.103965	0.284242	0.983113	0.546312	up	non-significant	one_vs_rest	NOT
Basal	hsa-miR-4509	0.177105	-0.485398	2.64364	0.103965	0.284242	0.983113	0.546312	up	non-significant	one_vs_rest	NOT
Basal	hsa-miR-6743-5p	0.177105	-0.485398	2.64364	0.103965	0.284242	0.983113	0.546312	up	non-significant	one_vs_rest	NOT
Basal	hsa-miR-6827-3p	0.177105	-0.485398	2.64364	0.103965	0.284242	0.983113	0.546312	up	non-significant	one_vs_rest	NOT
Basal	hsa-miR-6746-3p	0.527082	-0.29653	2.63973	0.104222	0.28465	0.982042	0.545688	up	non-significant	one_vs_rest	NOT
Basal	hsa-miR-7152-5p	0.317792	-0.459147	2.63603	0.104465	0.285021	0.981031	0.545124	up	non-significant	one_vs_rest	NOT
Basal	hsa-miR-3913-3p	-0.341085	0.68736	2.63299	0.104664	0.285212	0.980201	0.544833	down	non-significant	one_vs_rest	NOT
Basal	hsa-miR-3174	-0.382113	0.585863	2.6317	0.10475	0.285212	0.979848	0.544833	down	non-significant	one_vs_rest	NOT
Basal	hsa-miR-204-3p	0.466182	-0.203912	2.60743	0.106364	0.289249	0.973205	0.538728	up	non-significant	one_vs_rest	NOT
Basal	hsa-miR-6887-3p	-0.430584	0.524195	2.60614	0.106451	0.289249	0.972851	0.538728	down	non-significant	one_vs_rest	NOT
Basal	hsa-miR-4797-5p	0.289066	-0.407355	2.60269	0.106682	0.289582	0.971908	0.538229	up	non-significant	one_vs_rest	NOT
Basal	hsa-miR-4714-3p	-0.556692	0.568581	2.59951	0.106897	0.289867	0.971036	0.537801	down	non-significant	one_vs_rest	NOT
Basal	hsa-let-7e-5p	-0.182016	10.7943	2.59459	0.107229	0.290471	0.969688	0.536897	down	non-significant	one_vs_rest	NOT
Basal	hsa-miR-302d-3p	0.649555	-0.399092	2.58957	0.10757	0.291097	0.96831	0.535963	up	non-significant	one_vs_rest	NOT
Basal	hsa-miR-483-3p	-0.341514	2.78313	2.58319	0.108004	0.291973	0.966562	0.534657	down	non-significant	one_vs_rest	NOT
Basal	hsa-miR-4763-5p	-0.365738	-0.468144	2.57445	0.108602	0.293024	0.964163	0.533097	down	non-significant	one_vs_rest	NOT
Basal	hsa-miR-181b-5p	-0.221864	11.688	2.57428	0.108613	0.293024	0.964117	0.533097	down	non-significant	one_vs_rest	NOT
Basal	hsa-miR-4757-5p	0.50404	-0.261491	2.56828	0.109026	0.293839	0.962469	0.531891	up	non-significant	one_vs_rest	NOT
Basal	hsa-miR-3944-5p	0.510201	-0.144001	2.56135	0.109505	0.29483	0.960566	0.530429	up	non-significant	one_vs_rest	NOT
Basal	hsa-miR-2681-5p	0.733635	-0.41482	2.55579	0.109891	0.295569	0.959038	0.529341	up	non-significant	one_vs_rest	NOT
Basal	hsa-miR-6805-3p	-0.446222	-0.460037	2.54968	0.110317	0.296413	0.957358	0.528102	down	non-significant	one_vs_rest	NOT
Basal	hsa-miR-486-5p	-0.323428	5.94888	2.54774	0.110452	0.296478	0.956825	0.528008	down	non-significant	one_vs_rest	NOT
Basal	hsa-miR-3922-5p	0.472687	-0.194758	2.53806	0.111131	0.297915	0.954165	0.525908	up	non-significant	one_vs_rest	NOT
Basal	hsa-miR-6805-5p	0.531494	-0.134726	2.53608	0.111271	0.297915	0.95362	0.525908	up	non-significant	one_vs_rest	NOT
Basal	hsa-miR-624-5p	-0.1656	4.75411	2.53531	0.111325	0.297915	0.953408	0.525908	down	non-significant	one_vs_rest	NOT
Basal	hsa-miR-5683	-0.699399	0.421383	2.52749	0.111878	0.299093	0.951255	0.524193	down	non-significant	one_vs_rest	NOT
Basal	hsa-miR-545-3p	0.233233	1.73261	2.51441	0.11281	0.301262	0.947654	0.521055	up	non-significant	one_vs_rest	NOT
Basal	hsa-miR-4800-3p	-0.647577	-0.364311	2.51292	0.112917	0.301262	0.947242	0.521055	down	non-significant	one_vs_rest	NOT
Basal	hsa-miR-6764-3p	0.642161	-0.441031	2.50606	0.113409	0.302272	0.945353	0.519602	up	non-significant	one_vs_rest	NOT
Basal	hsa-miR-122b-5p	0.622845	-0.304407	2.49229	0.114405	0.304621	0.941555	0.51624	up	non-significant	one_vs_rest	NOT
Basal	hsa-miR-218-2-3p	0.549791	-0.221774	2.48716	0.114778	0.305168	0.94014	0.515461	up	non-significant	one_vs_rest	NOT
Basal	hsa-miR-6850-5p	0.060815	-0.177448	2.48501	0.114936	0.305168	0.939544	0.515461	up	non-significant	one_vs_rest	NOT
Basal	hsa-miR-3615	0.19838	5.99913	2.48473	0.114956	0.305168	0.939469	0.515461	up	non-significant	one_vs_rest	NOT
Basal	hsa-miR-6785-5p	0.542832	-0.38391	2.48255	0.115116	0.305178	0.938866	0.515447	up	non-significant	one_vs_rest	NOT
Basal	hsa-miR-208a-3p	0.578029	0.911858	2.48154	0.11519	0.305178	0.938586	0.515447	up	non-significant	one_vs_rest	NOT
Basal	hsa-miR-6734-3p	0.475413	-0.236381	2.46489	0.116416	0.308119	0.933988	0.511282	up	non-significant	one_vs_rest	NOT
Basal	hsa-miR-92b-5p	-0.279196	3.30302	2.45999	0.116779	0.308773	0.932634	0.510361	down	non-significant	one_vs_rest	NOT
Basal	hsa-miR-219a-1-3p	0.332197	0.608533	2.45833	0.116903	0.308791	0.932175	0.510335	up	non-significant	one_vs_rest	NOT
Basal	hsa-miR-4768-5p	-0.340999	-0.470951	2.45185	0.117387	0.309761	0.930381	0.508973	down	non-significant	one_vs_rest	NOT
Basal	hsa-miR-4649-5p	-0.596898	-0.239488	2.43757	0.11846	0.312071	0.926429	0.505746	down	non-significant	one_vs_rest	NOT
Basal	hsa-miR-548w	-0.5438	-0.43223	2.43707	0.118498	0.312071	0.92629	0.505746	down	non-significant	one_vs_rest	NOT
Basal	hsa-miR-1197	-0.405355	0.22753	2.43393	0.118735	0.312386	0.925422	0.505309	down	non-significant	one_vs_rest	NOT
Basal	hsa-miR-4469	0.289942	-0.463561	2.4309	0.118965	0.31268	0.924582	0.5049	up	non-significant	one_vs_rest	NOT
Basal	hsa-miR-561-3p	0.602723	-0.291518	2.42906	0.119104	0.312738	0.924072	0.50482	up	non-significant	one_vs_rest	NOT
Basal	hsa-miR-1287-5p	0.217113	5.4297	2.42365	0.119516	0.313232	0.922574	0.504134	up	non-significant	one_vs_rest	NOT
Basal	hsa-miR-1273h-3p	-0.344118	-0.466969	2.42261	0.119596	0.313232	0.922284	0.504134	down	non-significant	one_vs_rest	NOT
Basal	hsa-miR-6826-3p	0.576934	-0.311769	2.42193	0.119647	0.313232	0.922098	0.504134	up	non-significant	one_vs_rest	NOT
Basal	hsa-miR-507	-0.699907	-0.384841	2.41633	0.120076	0.313831	0.920544	0.503305	down	non-significant	one_vs_rest	NOT
Basal	hsa-miR-3177-3p	-0.356683	0.300676	2.41585	0.120112	0.313831	0.920412	0.503305	down	non-significant	one_vs_rest	NOT
Basal	hsa-miR-6753-3p	0.19963	-0.470486	2.39966	0.121362	0.316554	0.915919	0.499552	up	non-significant	one_vs_rest	NOT
Basal	hsa-miR-4504	0.44589	-0.148718	2.39925	0.121394	0.316554	0.915804	0.499552	up	non-significant	one_vs_rest	NOT
Basal	hsa-miR-10398-3p	0.354549	0.306347	2.39415	0.12179	0.317277	0.914388	0.498562	up	non-significant	one_vs_rest	NOT
Basal	hsa-miR-12135	-0.694997	-0.429751	2.38674	0.122368	0.31847	0.912331	0.496932	down	non-significant	one_vs_rest	NOT
Basal	hsa-miR-491-5p	-0.187148	3.91082	2.37828	0.123033	0.319886	0.909978	0.495004	down	non-significant	one_vs_rest	NOT
Basal	hsa-miR-429	-0.250242	11.7078	2.36245	0.124287	0.32283	0.905574	0.491026	down	non-significant	one_vs_rest	NOT
Basal	hsa-miR-6769a-5p	0.501303	-0.257389	2.35052	0.125241	0.32499	0.902252	0.488129	up	non-significant	one_vs_rest	NOT
Basal	hsa-miR-6516-5p	0.228802	3.33309	2.33861	0.126202	0.327162	0.898935	0.485237	up	non-significant	one_vs_rest	NOT
Basal	hsa-miR-3190-5p	-0.558749	-0.398292	2.33657	0.126368	0.327272	0.898364	0.485091	down	non-significant	one_vs_rest	NOT
Basal	hsa-miR-664b-5p	-0.399745	0.280421	2.31627	0.128026	0.331228	0.892701	0.479874	down	non-significant	one_vs_rest	NOT
Basal	hsa-miR-5582-5p	0.315496	-0.458786	2.31484	0.128145	0.331228	0.8923	0.479874	up	non-significant	one_vs_rest	NOT
Basal	hsa-miR-6509-5p	0.46706	-0.303119	2.31283	0.12831	0.331333	0.891738	0.479735	up	non-significant	one_vs_rest	NOT
Basal	hsa-miR-6793-3p	-0.497336	-0.192691	2.30918	0.128612	0.331789	0.890719	0.479138	down	non-significant	one_vs_rest	NOT
Basal	hsa-miR-3194-3p	-0.377811	0.163547	2.2912	0.130109	0.335325	0.885692	0.474534	down	non-significant	one_vs_rest	NOT
Basal	hsa-miR-6817-3p	0.50489	-0.446296	2.28821	0.13036	0.335646	0.884855	0.474119	up	non-significant	one_vs_rest	NOT
Basal	hsa-miR-4471	0.496901	-0.4034	2.28577	0.130565	0.335848	0.884172	0.473857	up	non-significant	one_vs_rest	NOT
Basal	hsa-miR-6825-5p	0.655018	-0.421486	2.26662	0.132188	0.339692	0.878809	0.468915	up	non-significant	one_vs_rest	NOT
Basal	hsa-miR-320a-5p	-0.577094	-0.263011	2.26093	0.132674	0.340332	0.877213	0.468097	down	non-significant	one_vs_rest	NOT
Basal	hsa-miR-217-3p	0.735905	-0.250972	2.26071	0.132694	0.340332	0.87715	0.468097	up	non-significant	one_vs_rest	NOT
Basal	hsa-miR-514a-5p	-0.494457	0.82062	2.25225	0.13342	0.341865	0.874779	0.466146	down	non-significant	one_vs_rest	NOT
Basal	hsa-miR-11401	0.55047	-0.40045	2.24766	0.133817	0.342276	0.87349	0.465624	up	non-significant	one_vs_rest	NOT
Basal	hsa-miR-34b-3p	-0.310294	2.0646	2.24741	0.133839	0.342276	0.873419	0.465624	down	non-significant	one_vs_rest	NOT
Basal	hsa-miR-219b-3p	0.384707	-0.08013	2.23993	0.134487	0.343603	0.871319	0.463943	up	non-significant	one_vs_rest	NOT
Basal	hsa-miR-4662a-3p	-0.48073	2.19613	2.23796	0.134658	0.343709	0.870767	0.463809	down	non-significant	one_vs_rest	NOT
Basal	hsa-miR-3675-5p	-0.580813	-0.427056	2.23552	0.134872	0.343923	0.870079	0.463539	down	non-significant	one_vs_rest	NOT
Basal	hsa-miR-144-5p	-0.314866	3.15784	2.22427	0.135857	0.346102	0.866919	0.460796	down	non-significant	one_vs_rest	NOT
Basal	hsa-miR-539-3p	-0.269606	1.17063	2.21522	0.136655	0.347802	0.864373	0.458667	down	non-significant	one_vs_rest	NOT
Basal	hsa-miR-6754-3p	0.542213	-0.400744	2.20926	0.137185	0.348815	0.862695	0.457405	up	non-significant	one_vs_rest	NOT
Basal	hsa-miR-33a-5p	0.263146	2.92761	2.202	0.137831	0.350124	0.860652	0.455779	up	non-significant	one_vs_rest	NOT
Basal	hsa-miR-891a-5p	0.662121	-0.147411	2.19478	0.138479	0.351432	0.858616	0.454159	up	non-significant	one_vs_rest	NOT
Basal	hsa-miR-3065-3p	-0.37147	3.46399	2.17588	0.14019	0.355235	0.853284	0.449484	down	non-significant	one_vs_rest	NOT
Basal	hsa-miR-6895-3p	0.51419	-0.360169	2.17493	0.140276	0.355235	0.853017	0.449484	up	non-significant	one_vs_rest	NOT
Basal	hsa-miR-6715b-3p	-0.387379	-0.468758	2.1738	0.140379	0.355235	0.852697	0.449484	down	non-significant	one_vs_rest	NOT
Basal	hsa-miR-6814-5p	0.508986	-0.376353	2.16844	0.140869	0.355939	0.851185	0.448625	up	non-significant	one_vs_rest	NOT
Basal	hsa-miR-6735-5p	0.495125	-0.228596	2.16782	0.140926	0.355939	0.851009	0.448625	up	non-significant	one_vs_rest	NOT
Basal	hsa-miR-1247-5p	0.367717	4.5458	2.16281	0.141386	0.356761	0.849594	0.447623	up	non-significant	one_vs_rest	NOT
Basal	hsa-miR-486-3p	0.40932	1.25972	2.15281	0.14231	0.35875	0.846766	0.445208	up	non-significant	one_vs_rest	NOT
Basal	hsa-miR-6885-3p	0.361625	-0.0833527	2.14951	0.142615	0.358895	0.845834	0.445033	up	non-significant	one_vs_rest	NOT
Basal	hsa-miR-4433b-5p	0.450793	-0.276777	2.14927	0.142638	0.358895	0.845766	0.445033	up	non-significant	one_vs_rest	NOT
Basal	hsa-miR-23a-5p	0.324425	0.594378	2.14728	0.142823	0.35902	0.845202	0.444881	up	non-significant	one_vs_rest	NOT
Basal	hsa-miR-30b-3p	0.203498	4.72337	2.14456	0.143076	0.359316	0.844434	0.444524	up	non-significant	one_vs_rest	NOT
Basal	hsa-miR-4732-5p	0.63678	-0.395364	2.12841	0.144591	0.362776	0.83986	0.440362	up	non-significant	one_vs_rest	NOT
Basal	hsa-miR-6780b-5p	0.301449	-0.444265	2.11832	0.145546	0.364829	0.836999	0.437911	up	non-significant	one_vs_rest	NOT
Basal	hsa-miR-4638-5p	0.446563	-0.355769	2.1154	0.145824	0.365181	0.83617	0.437492	up	non-significant	one_vs_rest	NOT
Basal	hsa-miR-548ap-5p	-0.306441	-0.471714	2.11378	0.145979	0.365222	0.83571	0.437443	down	non-significant	one_vs_rest	NOT
Basal	hsa-miR-4781-3p	0.328707	0.39633	2.11199	0.14615	0.365305	0.835203	0.437344	up	non-significant	one_vs_rest	NOT
Basal	hsa-miR-6768-3p	-0.442216	-0.464669	2.10833	0.146499	0.365634	0.834166	0.436953	down	non-significant	one_vs_rest	NOT
Basal	hsa-miR-5579-5p	-0.51377	-0.343769	2.10772	0.146557	0.365634	0.833993	0.436953	down	non-significant	one_vs_rest	NOT
Basal	hsa-miR-4726-3p	-0.608253	-0.376661	2.10065	0.147237	0.366985	0.831984	0.435352	down	non-significant	one_vs_rest	NOT
Basal	hsa-miR-424-3p	-0.216154	6.73021	2.08939	0.148326	0.369352	0.828784	0.43256	down	non-significant	one_vs_rest	NOT
Basal	hsa-miR-5584-3p	-0.287738	-0.474819	2.08528	0.148725	0.369998	0.827617	0.4318	down	non-significant	one_vs_rest	NOT
Basal	hsa-miR-6887-5p	0.272096	-0.456518	2.06932	0.150288	0.373351	0.823075	0.427883	up	non-significant	one_vs_rest	NOT
Basal	hsa-miR-361-3p	-0.139319	7.52779	2.06807	0.150412	0.373351	0.822719	0.427883	down	non-significant	one_vs_rest	NOT
Basal	hsa-miR-4753-3p	0.330385	0.0317793	2.06723	0.150495	0.373351	0.822479	0.427883	up	non-significant	one_vs_rest	NOT
Basal	hsa-miR-4433a-3p	0.240849	-0.450794	2.05677	0.151531	0.37533	0.819498	0.425587	up	non-significant	one_vs_rest	NOT
Basal	hsa-miR-6849-3p	0.527407	-0.233348	2.05632	0.151576	0.37533	0.819371	0.425587	up	non-significant	one_vs_rest	NOT
Basal	hsa-miR-4772-3p	0.399172	0.364779	2.05006	0.1522	0.376525	0.817585	0.424206	up	non-significant	one_vs_rest	NOT
Basal	hsa-miR-5187-3p	0.206579	-0.455988	2.04843	0.152364	0.376578	0.817119	0.424145	up	non-significant	one_vs_rest	NOT
Basal	hsa-miR-24-1-5p	0.178347	5.82248	2.04392	0.152815	0.377342	0.815834	0.423264	up	non-significant	one_vs_rest	NOT
Basal	hsa-miR-6735-3p	0.332777	-0.43155	2.03922	0.153289	0.378159	0.81449	0.422325	up	non-significant	one_vs_rest	NOT
Basal	hsa-miR-6836-5p	0.475502	-0.391185	2.02283	0.15495	0.381655	0.809808	0.418329	up	non-significant	one_vs_rest	NOT
Basal	hsa-miR-196b-5p	-0.283806	9.53182	2.02241	0.154993	0.381655	0.809687	0.418329	down	non-significant	one_vs_rest	YES
Basal	hsa-miR-6882-5p	-0.344299	0.219115	2.01435	0.155818	0.383264	0.807383	0.416502	down	non-significant	one_vs_rest	NOT
Basal	hsa-miR-509-5p	-0.623039	0.177016	2.01252	0.156006	0.383264	0.806858	0.416502	down	non-significant	one_vs_rest	NOT
Basal	hsa-miR-4749-3p	0.494768	-0.353587	2.01114	0.156148	0.383264	0.806463	0.416502	up	non-significant	one_vs_rest	NOT
Basal	hsa-miR-4744	0.485395	-0.437187	2.01039	0.156225	0.383264	0.80625	0.416502	up	non-significant	one_vs_rest	NOT
Basal	hsa-miR-29a-5p	0.154752	5.70483	2.00375	0.156911	0.384591	0.804347	0.415	up	non-significant	one_vs_rest	NOT
Basal	hsa-miR-376c-5p	-0.462167	-0.260747	2.00029	0.157269	0.385113	0.803357	0.414411	down	non-significant	one_vs_rest	NOT
Basal	hsa-miR-323b-5p	0.504083	-0.427161	1.99499	0.15782	0.386107	0.801837	0.413293	up	non-significant	one_vs_rest	NOT
Basal	hsa-miR-1285-3p	0.408264	-0.185383	1.98132	0.159252	0.389249	0.797916	0.409772	up	non-significant	one_vs_rest	NOT
Basal	hsa-miR-5697	0.447068	-0.116393	1.97631	0.15978	0.390181	0.796478	0.408734	up	non-significant	one_vs_rest	NOT
Basal	hsa-miR-132-5p	-0.12881	5.69757	1.9696	0.160491	0.391555	0.794551	0.407207	down	non-significant	one_vs_rest	NOT
Basal	hsa-miR-675-5p	0.352446	3.55957	1.96054	0.161455	0.393547	0.791948	0.405003	up	non-significant	one_vs_rest	NOT
Basal	hsa-miR-4794	0.282024	-0.469107	1.94744	0.162863	0.396312	0.788179	0.401963	up	non-significant	one_vs_rest	NOT
Basal	hsa-miR-636	0.306086	0.59692	1.9472	0.162888	0.396312	0.78811	0.401963	up	non-significant	one_vs_rest	NOT
Basal	hsa-miR-12132	0.279486	-0.469896	1.94059	0.163604	0.397689	0.786205	0.400456	up	non-significant	one_vs_rest	NOT
Basal	hsa-miR-6746-5p	0.509984	-0.416012	1.93033	0.164722	0.39964	0.783247	0.398331	up	non-significant	one_vs_rest	NOT
Basal	hsa-miR-3689a-5p	0.411922	-0.465085	1.9277	0.16501	0.39964	0.78249	0.398331	up	non-significant	one_vs_rest	NOT
Basal	hsa-miR-3689b-5p	0.411922	-0.465085	1.9277	0.16501	0.39964	0.78249	0.398331	up	non-significant	one_vs_rest	NOT
Basal	hsa-miR-3689e	0.411922	-0.465085	1.9277	0.16501	0.39964	0.78249	0.398331	up	non-significant	one_vs_rest	NOT
Basal	hsa-miR-6758-3p	0.44114	-0.427276	1.9239	0.165428	0.400287	0.781391	0.397628	up	non-significant	one_vs_rest	NOT
Basal	hsa-miR-654-5p	-0.259711	1.46628	1.92169	0.165671	0.40051	0.780754	0.397387	down	non-significant	one_vs_rest	NOT
Basal	hsa-miR-376b-5p	0.285272	-0.472256	1.91644	0.16625	0.40116	0.779239	0.396683	up	non-significant	one_vs_rest	NOT
Basal	hsa-miR-4799-5p	0.42731	-0.257277	1.91634	0.166261	0.40116	0.779209	0.396683	up	non-significant	one_vs_rest	NOT
Basal	hsa-miR-4798-3p	-0.533585	-0.299057	1.91514	0.166394	0.40116	0.778863	0.396683	down	non-significant	one_vs_rest	NOT
Basal	hsa-miR-4747-5p	0.421734	-0.275389	1.90953	0.167016	0.402295	0.777242	0.395456	up	non-significant	one_vs_rest	NOT
Basal	hsa-miR-551b-3p	0.340984	1.09513	1.89822	0.168278	0.404966	0.773973	0.392582	up	non-significant	one_vs_rest	NOT
Basal	hsa-miR-510-3p	-0.550382	-0.432818	1.893	0.168864	0.406009	0.772463	0.391465	down	non-significant	one_vs_rest	NOT
Basal	hsa-miR-6840-5p	0.455977	-0.334222	1.87159	0.171293	0.41138	0.766261	0.385757	up	non-significant	one_vs_rest	NOT
Basal	hsa-miR-4526	-0.426475	-0.18966	1.87058	0.171408	0.41138	0.765968	0.385757	down	non-significant	one_vs_rest	NOT
Basal	hsa-miR-3170	0.426262	-0.361248	1.86347	0.172225	0.412966	0.763904	0.384086	up	non-significant	one_vs_rest	NOT
Basal	hsa-miR-2276-5p	-0.554148	-0.372192	1.85323	0.173409	0.415429	0.760929	0.381503	down	non-significant	one_vs_rest	NOT
Basal	hsa-miR-4727-5p	-0.477429	-0.0567323	1.84783	0.174037	0.416557	0.75936	0.380326	down	non-significant	one_vs_rest	NOT
Basal	hsa-miR-10523-5p	-0.548826	-0.395353	1.83374	0.175686	0.420126	0.755263	0.376621	down	non-significant	one_vs_rest	NOT
Basal	hsa-miR-27a-5p	0.178266	6.15105	1.82797	0.176368	0.421376	0.753581	0.37533	up	non-significant	one_vs_rest	NOT
Basal	hsa-miR-6771-5p	0.0615071	-0.467639	1.82531	0.176683	0.421711	0.752806	0.374985	up	non-significant	one_vs_rest	NOT
Basal	hsa-miR-99b-3p	-0.160605	6.97675	1.8241	0.176826	0.421711	0.752454	0.374985	down	non-significant	one_vs_rest	NOT
Basal	hsa-miR-5703	0.235327	-0.449544	1.8192	0.177409	0.42272	0.751025	0.373947	up	non-significant	one_vs_rest	NOT
Basal	hsa-miR-4525	0.184624	-0.481408	1.80881	0.178651	0.425298	0.747995	0.371307	up	non-significant	one_vs_rest	NOT
Basal	hsa-miR-219a-2-3p	0.233365	-0.435299	1.80452	0.179167	0.425962	0.746742	0.370629	up	non-significant	one_vs_rest	NOT
Basal	hsa-miR-6884-3p	-0.578912	-0.370016	1.80305	0.179344	0.425962	0.746314	0.370629	down	non-significant	one_vs_rest	NOT
Basal	hsa-miR-1273c	0.189757	-0.482315	1.80152	0.179529	0.425962	0.745865	0.370629	up	non-significant	one_vs_rest	NOT
Basal	hsa-miR-1293	-0.669941	-0.359088	1.80116	0.179572	0.425962	0.745761	0.370629	down	non-significant	one_vs_rest	NOT
Basal	hsa-miR-552-5p	0.541304	-0.252707	1.79729	0.18004	0.42645	0.744631	0.370132	up	non-significant	one_vs_rest	NOT
Basal	hsa-miR-128-1-5p	0.245123	0.897128	1.79557	0.180249	0.42645	0.744128	0.370132	up	non-significant	one_vs_rest	NOT
Basal	hsa-miR-598-3p	0.254602	6.24146	1.795	0.180319	0.42645	0.74396	0.370132	up	non-significant	one_vs_rest	NOT
Basal	hsa-miR-3613-3p	0.161036	3.00442	1.79292	0.18057	0.42645	0.743353	0.370132	up	non-significant	one_vs_rest	NOT
Basal	hsa-miR-2277-3p	-0.178842	2.19436	1.79283	0.180582	0.42645	0.743325	0.370132	down	non-significant	one_vs_rest	NOT
Basal	hsa-miR-6767-5p	0.449991	-0.40643	1.77181	0.183158	0.43215	0.737173	0.364366	up	non-significant	one_vs_rest	NOT
Basal	hsa-miR-6836-3p	0.443422	-0.379428	1.76763	0.183676	0.432986	0.735948	0.363527	up	non-significant	one_vs_rest	NOT
Basal	hsa-miR-6507-3p	0.340236	-0.422592	1.76302	0.184248	0.433949	0.734597	0.362561	up	non-significant	one_vs_rest	NOT
Basal	hsa-miR-3614-3p	-0.281466	4.10091	1.74326	0.186726	0.439394	0.728795	0.357146	down	non-significant	one_vs_rest	NOT
Basal	hsa-let-7f-1-3p	-0.104404	4.99909	1.73928	0.18723	0.440135	0.727625	0.356414	down	non-significant	one_vs_rest	NOT
Basal	hsa-miR-4655-5p	0.218432	-0.451839	1.73815	0.187373	0.440135	0.727293	0.356414	up	non-significant	one_vs_rest	NOT
Basal	hsa-miR-708-5p	-0.175386	8.96766	1.73549	0.187711	0.440539	0.726511	0.356016	down	non-significant	one_vs_rest	NOT
Basal	hsa-miR-203b-5p	0.490419	-0.274532	1.73218	0.188133	0.441139	0.725535	0.355424	up	non-significant	one_vs_rest	NOT
Basal	hsa-miR-200b-3p	-0.181122	12.3784	1.71599	0.19021	0.445616	0.720766	0.351039	down	non-significant	one_vs_rest	NOT
Basal	hsa-miR-5685	-0.241597	-0.475534	1.71035	0.19094	0.446932	0.719102	0.349759	down	non-significant	one_vs_rest	NOT
Basal	hsa-miR-4733-5p	-0.463357	-0.144324	1.70157	0.192082	0.449209	0.716512	0.347552	down	non-significant	one_vs_rest	NOT
Basal	hsa-miR-9986	-0.564057	-0.233028	1.69531	0.192902	0.449821	0.714663	0.34696	down	non-significant	one_vs_rest	NOT
Basal	hsa-miR-664b-3p	-0.228793	-0.476831	1.6948	0.192969	0.449821	0.714512	0.34696	down	non-significant	one_vs_rest	NOT
Basal	hsa-miR-19b-2-5p	-0.465251	-0.421967	1.6932	0.19318	0.449821	0.714038	0.34696	down	non-significant	one_vs_rest	NOT
Basal	hsa-miR-1270	-0.319569	2.7322	1.69232	0.193295	0.449821	0.713779	0.34696	down	non-significant	one_vs_rest	NOT
Basal	hsa-miR-371a-5p	0.596538	-0.360965	1.69206	0.19333	0.449821	0.713701	0.34696	up	non-significant	one_vs_rest	NOT
Basal	hsa-miR-6801-5p	-0.225621	-0.477471	1.69058	0.193524	0.449821	0.713265	0.34696	down	non-significant	one_vs_rest	NOT
Basal	hsa-miR-564	-0.225163	-0.477441	1.69053	0.193532	0.449821	0.713248	0.34696	down	non-significant	one_vs_rest	NOT
Basal	hsa-miR-545-5p	0.274718	0.227621	1.68079	0.19482	0.452355	0.710366	0.34452	up	non-significant	one_vs_rest	NOT
Basal	hsa-miR-6791-3p	0.354631	-0.118349	1.67971	0.194963	0.452355	0.710048	0.34452	up	non-significant	one_vs_rest	NOT
Basal	hsa-miR-6733-3p	0.279009	0.304921	1.67757	0.195248	0.45262	0.709414	0.344266	up	non-significant	one_vs_rest	NOT
Basal	hsa-miR-550a-3p	0.196025	2.22435	1.67391	0.195736	0.453354	0.70833	0.343562	up	non-significant	one_vs_rest	NOT
Basal	hsa-miR-1255a	0.316448	0.706755	1.66613	0.196777	0.455369	0.706025	0.341636	up	non-significant	one_vs_rest	NOT
Basal	hsa-miR-6823-5p	0.456657	-0.452458	1.66169	0.197375	0.456354	0.704708	0.340698	up	non-significant	one_vs_rest	NOT
Basal	hsa-miR-371a-3p	0.539124	-0.257383	1.65792	0.197884	0.457133	0.703589	0.339957	up	non-significant	one_vs_rest	NOT
Basal	hsa-miR-4654	-0.545351	-0.2539	1.65467	0.198324	0.457681	0.702625	0.339437	down	non-significant	one_vs_rest	NOT
Basal	hsa-miR-891b	0.0835754	-0.441494	1.65362	0.198466	0.457681	0.702313	0.339437	up	non-significant	one_vs_rest	NOT
Basal	hsa-miR-320a-3p	0.112509	10.4725	1.65192	0.198698	0.457817	0.701807	0.339308	up	non-significant	one_vs_rest	NOT
Basal	hsa-miR-627-3p	-0.209556	0.968184	1.64144	0.200128	0.460712	0.698691	0.33657	down	non-significant	one_vs_rest	NOT
Basal	hsa-miR-7850-5p	0.229677	-0.469355	1.63624	0.200842	0.461953	0.697147	0.335402	up	non-significant	one_vs_rest	NOT
Basal	hsa-miR-7976	0.275504	0.138406	1.61755	0.203434	0.467135	0.691576	0.330557	up	non-significant	one_vs_rest	NOT
Basal	hsa-miR-6741-5p	-0.500413	-0.376662	1.61746	0.203447	0.467135	0.691549	0.330557	down	non-significant	one_vs_rest	NOT
Basal	hsa-miR-4657	-0.474392	-0.320193	1.60971	0.204533	0.469222	0.689237	0.328622	down	non-significant	one_vs_rest	NOT
Basal	hsa-miR-3059-3p	0.1929	-0.478725	1.60042	0.205844	0.471822	0.686462	0.326222	up	non-significant	one_vs_rest	NOT
Basal	hsa-miR-128-3p	-0.141864	9.30988	1.59502	0.206611	0.473061	0.684847	0.325083	down	non-significant	one_vs_rest	NOT
Basal	hsa-miR-6886-3p	0.41893	-0.377546	1.5921	0.207026	0.473061	0.683975	0.325083	up	non-significant	one_vs_rest	NOT
Basal	hsa-miR-30d-3p	-0.184272	5.41724	1.59124	0.207149	0.473061	0.683717	0.325083	down	non-significant	one_vs_rest	NOT
Basal	hsa-miR-370-5p	-0.257945	0.597458	1.59097	0.207188	0.473061	0.683636	0.325083	down	non-significant	one_vs_rest	NOT
Basal	hsa-miR-6895-5p	0.066735	-0.430258	1.59035	0.207276	0.473061	0.68345	0.325083	up	non-significant	one_vs_rest	NOT
Basal	hsa-miR-3613-5p	-0.122943	8.7507	1.57975	0.208797	0.476123	0.680275	0.322281	down	non-significant	one_vs_rest	NOT
Basal	hsa-miR-4644	0.160938	-0.47965	1.57223	0.209884	0.477166	0.678021	0.321331	up	non-significant	one_vs_rest	NOT
Basal	hsa-miR-497-3p	-0.197543	2.1732	1.57131	0.210017	0.477166	0.677745	0.321331	down	non-significant	one_vs_rest	NOT
Basal	hsa-miR-3121-5p	0.162949	-0.479495	1.57112	0.210044	0.477166	0.67769	0.321331	up	non-significant	one_vs_rest	NOT
Basal	hsa-miR-4506	0.159944	-0.4795	1.57103	0.210058	0.477166	0.677661	0.321331	up	non-significant	one_vs_rest	NOT
Basal	hsa-miR-4731-5p	0.269967	0.558693	1.56954	0.210274	0.477166	0.677214	0.321331	up	non-significant	one_vs_rest	NOT
Basal	hsa-miR-8072	0.225242	-0.446494	1.56912	0.210334	0.477166	0.67709	0.321331	up	non-significant	one_vs_rest	NOT
Basal	hsa-miR-3618	0.178776	-0.480432	1.56697	0.210647	0.477292	0.676445	0.321216	up	non-significant	one_vs_rest	NOT
Basal	hsa-miR-6890-5p	0.365205	-0.452956	1.56627	0.21075	0.477292	0.676233	0.321216	up	non-significant	one_vs_rest	NOT
Basal	hsa-let-7a-2-3p	0.264409	0.815819	1.56229	0.21133	0.477802	0.67504	0.320752	up	non-significant	one_vs_rest	NOT
Basal	hsa-miR-4764-5p	0.174471	-0.479715	1.56176	0.211408	0.477802	0.674879	0.320752	up	non-significant	one_vs_rest	NOT
Basal	hsa-miR-938	0.151591	-0.479442	1.55947	0.211743	0.477802	0.67419	0.320752	up	non-significant	one_vs_rest	NOT
Basal	hsa-miR-4800-5p	0.170525	-0.479073	1.55764	0.212011	0.477802	0.673642	0.320752	up	non-significant	one_vs_rest	NOT
Basal	hsa-miR-145-5p	-0.180108	11.0346	1.55674	0.212143	0.477802	0.673371	0.320752	down	non-significant	one_vs_rest	NOT
Basal	hsa-miR-6867-3p	0.148046	-0.479376	1.55581	0.212279	0.477802	0.673092	0.320752	up	non-significant	one_vs_rest	NOT
Basal	hsa-miR-378b	0.16822	-0.480127	1.55531	0.212354	0.477802	0.67294	0.320752	up	non-significant	one_vs_rest	NOT
Basal	hsa-miR-3118	0.146365	-0.479782	1.55404	0.21254	0.477802	0.672559	0.320752	up	non-significant	one_vs_rest	NOT
Basal	hsa-miR-1181	0.142826	-0.480255	1.55342	0.212632	0.477802	0.672372	0.320752	up	non-significant	one_vs_rest	NOT
Basal	hsa-miR-4760-3p	0.14029	-0.480649	1.55066	0.213038	0.477802	0.671544	0.320752	up	non-significant	one_vs_rest	NOT
Basal	hsa-miR-6883-5p	0.163623	-0.480183	1.55032	0.213088	0.477802	0.671442	0.320752	up	non-significant	one_vs_rest	NOT
Basal	hsa-miR-6853-5p	0.161611	-0.48227	1.54999	0.213137	0.477802	0.671341	0.320752	up	non-significant	one_vs_rest	NOT
Basal	hsa-miR-1237-5p	0.157654	-0.479149	1.54431	0.213978	0.479282	0.669631	0.319409	up	non-significant	one_vs_rest	NOT
Basal	hsa-miR-3181	0.331391	-0.107694	1.54099	0.21447	0.479979	0.668633	0.318777	up	non-significant	one_vs_rest	NOT
Basal	hsa-miR-3912-5p	-0.378924	-0.101355	1.53147	0.215893	0.482755	0.665762	0.316274	down	non-significant	one_vs_rest	NOT
Basal	hsa-miR-1288-5p	0.142915	-0.478024	1.5293	0.216218	0.483074	0.665109	0.315986	up	non-significant	one_vs_rest	NOT
Basal	hsa-miR-5190	0.227688	-0.468018	1.52562	0.21677	0.483797	0.664	0.315337	up	non-significant	one_vs_rest	NOT
Basal	hsa-miR-3130-5p	0.218609	1.04289	1.52472	0.216906	0.483797	0.663728	0.315337	up	non-significant	one_vs_rest	NOT
Basal	hsa-miR-4789-3p	0.279872	2.49694	1.52284	0.21719	0.484024	0.66316	0.315133	up	non-significant	one_vs_rest	NOT
Basal	hsa-miR-3937	0.118172	-0.481335	1.51983	0.217646	0.484504	0.662249	0.314703	up	non-significant	one_vs_rest	NOT
Basal	hsa-miR-6828-3p	0.114487	-0.48129	1.519	0.217771	0.484504	0.662	0.314703	up	non-significant	one_vs_rest	NOT
Basal	hsa-miR-3166	0.222547	-0.468354	1.51703	0.21807	0.484512	0.661405	0.314695	up	non-significant	one_vs_rest	NOT
Basal	hsa-miR-302a-3p	0.358988	-0.420164	1.51613	0.218206	0.484512	0.661133	0.314695	up	non-significant	one_vs_rest	NOT
Basal	hsa-miR-657	0.134715	-0.480955	1.51536	0.218323	0.484512	0.660901	0.314695	up	non-significant	one_vs_rest	NOT
Basal	hsa-miR-6781-5p	0.197978	-0.470084	1.51139	0.218927	0.485268	0.6597	0.314019	up	non-significant	one_vs_rest	NOT
Basal	hsa-miR-10395-3p	0.246081	0.786751	1.51072	0.219029	0.485268	0.659498	0.314019	up	non-significant	one_vs_rest	NOT
Basal	hsa-miR-6890-3p	0.205478	-0.469317	1.50522	0.21987	0.486723	0.657835	0.312718	up	non-significant	one_vs_rest	NOT
Basal	hsa-miR-3529-5p	0.204194	-0.465454	1.49049	0.22214	0.491338	0.653374	0.308619	up	non-significant	one_vs_rest	NOT
Basal	hsa-miR-3912-3p	-0.242082	0.612107	1.4892	0.22234	0.491371	0.652983	0.30859	down	non-significant	one_vs_rest	NOT
Basal	hsa-miR-3914	0.0948086	-0.481851	1.48548	0.222919	0.49224	0.651854	0.307823	up	non-significant	one_vs_rest	NOT
Basal	hsa-miR-6844	-0.522521	-0.337098	1.46753	0.225735	0.498045	0.6464	0.302731	down	non-significant	one_vs_rest	NOT
Basal	hsa-miR-30d-5p	-0.156758	12.856	1.46525	0.226097	0.498427	0.645706	0.302398	down	non-significant	one_vs_rest	NOT
Basal	hsa-miR-513b-3p	0.270042	-0.371728	1.46376	0.226332	0.498532	0.645254	0.302307	up	non-significant	one_vs_rest	NOT
Basal	hsa-miR-5580-5p	-0.500487	-0.262158	1.45264	0.228105	0.502021	0.641865	0.299278	down	non-significant	one_vs_rest	NOT
Basal	hsa-miR-3622b-5p	0.324141	-0.44691	1.44989	0.228546	0.502574	0.641026	0.2988	up	non-significant	one_vs_rest	NOT
Basal	hsa-miR-141-5p	-0.171583	7.68142	1.44048	0.230061	0.505487	0.638156	0.29629	down	non-significant	one_vs_rest	NOT
Basal	hsa-miR-4699-5p	-0.542358	-0.377462	1.43475	0.230991	0.507109	0.636406	0.294899	down	non-significant	one_vs_rest	NOT
Basal	hsa-let-7f-2-3p	-0.140924	3.01765	1.43346	0.2312	0.507149	0.636012	0.294865	down	non-significant	one_vs_rest	NOT
Basal	hsa-miR-4707-3p	0.372919	0.127061	1.42872	0.231973	0.508423	0.634563	0.293775	up	non-significant	one_vs_rest	NOT
Basal	hsa-miR-549a-5p	0.400173	-0.445382	1.4269	0.232271	0.508656	0.634005	0.293576	up	non-significant	one_vs_rest	NOT
Basal	hsa-miR-30a-3p	0.23745	9.63415	1.42535	0.232525	0.508793	0.63353	0.293459	up	non-significant	one_vs_rest	YES
Basal	hsa-miR-6730-3p	0.419214	-0.445411	1.42295	0.232918	0.509232	0.632797	0.293084	up	non-significant	one_vs_rest	NOT
Basal	hsa-let-7c-3p	-0.195324	2.41428	1.41564	0.234123	0.511359	0.630556	0.291274	down	non-significant	one_vs_rest	NOT
Basal	hsa-miR-506-5p	-0.760587	-0.372293	1.41471	0.234277	0.511359	0.630271	0.291274	down	non-significant	one_vs_rest	NOT
Basal	hsa-miR-548u	0.198756	-0.466108	1.40917	0.235195	0.512503	0.628572	0.290304	up	non-significant	one_vs_rest	NOT
Basal	hsa-miR-92a-2-5p	-0.506884	-0.384569	1.4075	0.235471	0.512503	0.628062	0.290304	down	non-significant	one_vs_rest	NOT
Basal	hsa-miR-6801-3p	0.334557	-0.447542	1.40699	0.235557	0.512503	0.627905	0.290304	up	non-significant	one_vs_rest	NOT
Basal	hsa-miR-4735-5p	0.432795	-0.436766	1.40689	0.235573	0.512503	0.627874	0.290304	up	non-significant	one_vs_rest	NOT
Basal	hsa-miR-5699-5p	0.174859	1.90064	1.39792	0.237073	0.515341	0.625119	0.287905	up	non-significant	one_vs_rest	NOT
Basal	hsa-miR-6752-3p	0.379065	-0.317124	1.39002	0.238401	0.517805	0.622692	0.285834	up	non-significant	one_vs_rest	NOT
Basal	hsa-miR-4651	0.467653	-0.434654	1.38703	0.238907	0.518479	0.621771	0.285269	up	non-significant	one_vs_rest	NOT
Basal	hsa-miR-1304-3p	0.367103	-0.453331	1.38206	0.239751	0.519376	0.620239	0.284518	up	non-significant	one_vs_rest	NOT
Basal	hsa-miR-1262	0.291541	-0.0513937	1.38136	0.23987	0.519376	0.620023	0.284518	up	non-significant	one_vs_rest	NOT
Basal	hsa-miR-302b-3p	0.458285	-0.341178	1.38114	0.239908	0.519376	0.619956	0.284518	up	non-significant	one_vs_rest	NOT
Basal	hsa-miR-30c-2-3p	0.231765	5.79969	1.37887	0.240294	0.519788	0.619256	0.284173	up	non-significant	one_vs_rest	YES
Basal	hsa-miR-3651	0.320978	-0.142153	1.37709	0.240597	0.520019	0.61871	0.283981	up	non-significant	one_vs_rest	NOT
Basal	hsa-miR-4799-3p	0.128423	-0.448321	1.36635	0.242441	0.523473	0.615395	0.281105	up	non-significant	one_vs_rest	NOT
Basal	hsa-miR-3065-5p	-0.292779	5.14315	1.36548	0.24259	0.523473	0.615127	0.281105	down	non-significant	one_vs_rest	NOT
Basal	hsa-miR-551b-5p	0.342039	-0.0743175	1.35882	0.243741	0.525147	0.613071	0.279719	up	non-significant	one_vs_rest	NOT
Basal	hsa-miR-3616-3p	0.285365	1.47215	1.35871	0.243761	0.525147	0.613035	0.279719	up	non-significant	one_vs_rest	NOT
Basal	hsa-miR-3184-5p	0.403075	-0.408164	1.34606	0.245968	0.52947	0.609121	0.276158	up	non-significant	one_vs_rest	NOT
Basal	hsa-miR-514a-3p	-0.304002	2.50223	1.34347	0.246423	0.530019	0.608319	0.275709	down	non-significant	one_vs_rest	NOT
Basal	hsa-miR-7113-3p	-0.444371	-0.446365	1.34144	0.246781	0.530359	0.607689	0.27543	down	non-significant	one_vs_rest	NOT
Basal	hsa-miR-10526-3p	0.148244	-0.474646	1.33341	0.248199	0.532974	0.6052	0.273294	up	non-significant	one_vs_rest	NOT
Basal	hsa-miR-4691-3p	-0.485888	-0.431732	1.32898	0.248987	0.533846	0.603823	0.272584	down	non-significant	one_vs_rest	NOT
Basal	hsa-miR-6748-5p	0.143485	-0.474565	1.32886	0.249007	0.533846	0.603788	0.272584	up	non-significant	one_vs_rest	NOT
Basal	hsa-miR-125b-5p	-0.148423	12.9548	1.32398	0.249878	0.535281	0.602271	0.271419	down	non-significant	one_vs_rest	YES
Basal	hsa-miR-548aw	-0.17095	1.56229	1.32099	0.250414	0.535463	0.601341	0.27127	down	non-significant	one_vs_rest	YES
Basal	hsa-miR-4491	0.0894226	-0.476582	1.31992	0.250607	0.535463	0.601008	0.27127	up	non-significant	one_vs_rest	NOT
Basal	hsa-miR-6761-3p	-0.412988	-0.392083	1.3181	0.250934	0.535463	0.60044	0.27127	down	non-significant	one_vs_rest	NOT
Basal	hsa-miR-194-3p	-0.262291	0.45715	1.31731	0.251075	0.535463	0.600197	0.27127	down	non-significant	one_vs_rest	NOT
Basal	hsa-miR-6754-5p	0.376808	-0.405632	1.31681	0.251165	0.535463	0.600041	0.27127	up	non-significant	one_vs_rest	NOT
Basal	hsa-miR-5000-3p	0.369699	-0.378621	1.31588	0.251333	0.535463	0.599751	0.27127	up	non-significant	one_vs_rest	NOT
Basal	hsa-miR-1245b-5p	-0.415664	-0.410069	1.31563	0.251377	0.535463	0.599675	0.27127	down	non-significant	one_vs_rest	NOT
Basal	hsa-miR-4696	0.148957	-0.465157	1.31371	0.251724	0.535771	0.599076	0.271021	up	non-significant	one_vs_rest	NOT
Basal	hsa-miR-7158-3p	-0.892943	-0.183513	1.31004	0.252388	0.536373	0.597932	0.270533	down	non-significant	one_vs_rest	YES
Basal	hsa-miR-6864-5p	0.430746	-0.39862	1.30991	0.252411	0.536373	0.597892	0.270533	up	non-significant	one_vs_rest	NOT
Basal	hsa-miR-4436b-3p	0.0782566	-0.475332	1.30343	0.253588	0.538443	0.595871	0.26886	up	non-significant	one_vs_rest	NOT
Basal	hsa-miR-7151-5p	0.070845	-0.474151	1.29709	0.254745	0.540468	0.593894	0.26723	up	non-significant	one_vs_rest	NOT
Basal	hsa-miR-758-5p	-0.265734	0.359492	1.2923	0.255625	0.541901	0.592396	0.26608	down	non-significant	one_vs_rest	NOT
Basal	hsa-miR-7108-5p	0.104187	-0.432611	1.28811	0.256396	0.543102	0.591088	0.265119	up	non-significant	one_vs_rest	NOT
Basal	hsa-miR-1260a	0.192851	-0.458873	1.27548	0.258742	0.547633	0.587133	0.261511	up	non-significant	one_vs_rest	NOT
Basal	hsa-miR-6737-5p	0.0511755	-0.478104	1.27357	0.259097	0.547947	0.586537	0.261261	up	non-significant	one_vs_rest	NOT
Basal	hsa-miR-6739-3p	-0.39793	-0.262745	1.26882	0.259989	0.549067	0.585046	0.260374	down	non-significant	one_vs_rest	NOT
Basal	hsa-miR-483-5p	-0.262	1.21666	1.26805	0.260134	0.549067	0.584804	0.260374	down	non-significant	one_vs_rest	NOT
Basal	hsa-miR-627-5p	-0.119089	3.52371	1.26738	0.260258	0.549067	0.584596	0.260374	down	non-significant	one_vs_rest	NOT
Basal	hsa-miR-3127-3p	0.350567	-0.310935	1.26634	0.260455	0.549067	0.584267	0.260374	up	non-significant	one_vs_rest	NOT
Basal	hsa-miR-6871-5p	0.382934	-0.343395	1.25819	0.261993	0.551871	0.58171	0.258162	up	non-significant	one_vs_rest	NOT
Basal	hsa-miR-296-3p	-0.304474	1.42509	1.25314	0.262954	0.553455	0.580121	0.256918	down	non-significant	one_vs_rest	NOT
Basal	hsa-miR-491-3p	0.204703	1.09114	1.24842	0.263854	0.55491	0.578636	0.255777	up	non-significant	one_vs_rest	NOT
Basal	hsa-miR-3942-5p	-0.467018	-0.360477	1.24419	0.264665	0.555808	0.577303	0.255075	down	non-significant	one_vs_rest	NOT
Basal	hsa-miR-2355-5p	0.21279	0.759375	1.24401	0.2647	0.555808	0.577246	0.255075	up	non-significant	one_vs_rest	NOT
Basal	hsa-miR-4725-5p	-0.428028	-0.241705	1.24124	0.265233	0.556486	0.576372	0.254546	down	non-significant	one_vs_rest	NOT
Basal	hsa-miR-670-3p	0.364432	-0.436602	1.237	0.26605	0.557759	0.575036	0.253553	up	non-significant	one_vs_rest	NOT
Basal	hsa-miR-335-3p	0.208643	6.58822	1.23416	0.2666	0.558469	0.57414	0.253001	up	non-significant	one_vs_rest	NOT
Basal	hsa-miR-1245a	-0.2789	0.272943	1.23264	0.266894	0.558645	0.573661	0.252864	down	non-significant	one_vs_rest	NOT
Basal	hsa-miR-597-3p	0.340258	-0.250468	1.23012	0.267384	0.559045	0.572864	0.252553	up	non-significant	one_vs_rest	NOT
Basal	hsa-miR-133a-5p	0.397205	-0.302417	1.22949	0.267507	0.559045	0.572665	0.252553	up	non-significant	one_vs_rest	NOT
Basal	hsa-miR-510-5p	-0.420976	-0.0632943	1.22602	0.268183	0.560017	0.571569	0.251799	down	non-significant	one_vs_rest	NOT
Basal	hsa-miR-345-5p	-0.137606	7.51745	1.21521	0.270302	0.563598	0.568151	0.24903	down	non-significant	one_vs_rest	NOT
Basal	hsa-miR-665	-0.225104	0.987109	1.21511	0.270323	0.563598	0.568117	0.24903	down	non-significant	one_vs_rest	NOT
Basal	hsa-miR-6888-3p	0.358995	-0.371159	1.2124	0.270856	0.564266	0.567261	0.248516	up	non-significant	one_vs_rest	NOT
Basal	hsa-miR-1295b-5p	0.105879	-0.466092	1.2046	0.272405	0.567047	0.564785	0.246381	up	non-significant	one_vs_rest	NOT
Basal	hsa-miR-639	-0.410027	-0.42989	1.2015	0.273021	0.567884	0.563803	0.24574	down	non-significant	one_vs_rest	NOT
Basal	hsa-miR-372-3p	0.377437	0.21376	1.19425	0.274473	0.570457	0.5615	0.243777	up	non-significant	one_vs_rest	NOT
Basal	hsa-miR-5006-3p	0.317555	-0.174977	1.18741	0.275853	0.572876	0.559322	0.241939	up	non-significant	one_vs_rest	NOT
Basal	hsa-miR-4680-5p	-0.434711	-0.217066	1.18556	0.276228	0.573205	0.558733	0.24169	down	non-significant	one_vs_rest	NOT
Basal	hsa-miR-3916	0.410654	-0.356454	1.18298	0.27675	0.573607	0.557912	0.241386	up	non-significant	one_vs_rest	NOT
Basal	hsa-miR-211-5p	0.411084	-0.0241665	1.18247	0.276854	0.573607	0.557749	0.241386	up	non-significant	one_vs_rest	NOT
Basal	hsa-miR-10397-5p	0.219676	0.685046	1.17753	0.27786	0.575242	0.556174	0.240149	up	non-significant	one_vs_rest	NOT
Basal	hsa-miR-4433a-5p	0.413698	-0.392555	1.17512	0.278352	0.575741	0.555406	0.239773	up	non-significant	one_vs_rest	NOT
Basal	hsa-miR-6770-3p	0.210025	0.501899	1.17392	0.278597	0.575741	0.555023	0.239773	up	non-significant	one_vs_rest	NOT
Basal	hsa-miR-3919	-0.495893	-0.421995	1.17316	0.278753	0.575741	0.554781	0.239773	down	non-significant	one_vs_rest	NOT
Basal	hsa-miR-6730-5p	0.369964	-0.380149	1.17201	0.278988	0.575779	0.554415	0.239744	up	non-significant	one_vs_rest	NOT
Basal	hsa-miR-6807-3p	0.251437	-0.411723	1.17027	0.279346	0.576071	0.553857	0.239524	up	non-significant	one_vs_rest	NOT
Basal	hsa-miR-6820-3p	0.354181	-0.222613	1.16592	0.28024	0.577465	0.552469	0.238474	up	non-significant	one_vs_rest	NOT
Basal	hsa-miR-616-3p	-0.385293	-0.276082	1.16204	0.281044	0.57867	0.551226	0.237569	down	non-significant	one_vs_rest	NOT
Basal	hsa-miR-4650-5p	0.00829614	-0.47223	1.15512	0.282481	0.581178	0.549011	0.235691	up	non-significant	one_vs_rest	NOT
Basal	hsa-miR-658	0.30313	-0.461445	1.14866	0.283831	0.583316	0.546941	0.234096	up	non-significant	one_vs_rest	NOT
Basal	hsa-miR-3122	0.299827	-0.46441	1.14804	0.283959	0.583316	0.546744	0.234096	up	non-significant	one_vs_rest	NOT
Basal	hsa-miR-4642	0.155187	-0.462302	1.14307	0.285005	0.585009	0.545148	0.232837	up	non-significant	one_vs_rest	NOT
Basal	hsa-miR-6505-5p	0.307625	-0.22477	1.13637	0.28642	0.587461	0.542996	0.231021	up	non-significant	one_vs_rest	NOT
Basal	hsa-miR-3150a-3p	-0.388504	-0.177123	1.13284	0.287171	0.588545	0.54186	0.230221	down	non-significant	one_vs_rest	NOT
Basal	hsa-miR-6824-3p	0.353816	-0.320765	1.12896	0.287998	0.589783	0.540611	0.229307	up	non-significant	one_vs_rest	NOT
Basal	hsa-miR-1343-3p	0.184445	1.45582	1.12009	0.2899	0.593044	0.537752	0.226913	up	non-significant	one_vs_rest	NOT
Basal	hsa-miR-875-5p	0.321346	-0.456368	1.11945	0.290037	0.593044	0.537547	0.226913	up	non-significant	one_vs_rest	NOT
Basal	hsa-miR-3941	0.0518298	-0.440417	1.11072	0.291926	0.596447	0.534727	0.224428	up	non-significant	one_vs_rest	NOT
Basal	hsa-miR-3192-3p	0.30008	-0.446782	1.10849	0.29241	0.596976	0.534008	0.224043	up	non-significant	one_vs_rest	NOT
Basal	hsa-miR-503-3p	-0.311198	0.0552793	1.10224	0.293775	0.599301	0.531985	0.222355	down	non-significant	one_vs_rest	NOT
Basal	hsa-miR-6751-5p	0.32158	-0.294512	1.10097	0.294054	0.59941	0.531573	0.222276	up	non-significant	one_vs_rest	NOT
Basal	hsa-miR-4754	0.27587	-0.441924	1.09343	0.295712	0.602327	0.52913	0.220168	up	non-significant	one_vs_rest	NOT
Basal	hsa-miR-4695-3p	-0.474079	-0.436286	1.09155	0.296129	0.602712	0.528519	0.21989	down	non-significant	one_vs_rest	NOT
Basal	hsa-miR-7704	0.272016	-0.435782	1.09025	0.296415	0.602832	0.528099	0.219803	up	non-significant	one_vs_rest	NOT
Basal	hsa-miR-329-5p	0.330185	-0.330464	1.08772	0.296977	0.603511	0.527278	0.219315	up	non-significant	one_vs_rest	NOT
Basal	hsa-miR-374a-3p	0.105633	7.76081	1.08558	0.297452	0.604015	0.526583	0.218952	up	non-significant	one_vs_rest	NOT
Basal	hsa-miR-656-5p	-0.275481	0.073868	1.08393	0.297821	0.604301	0.526045	0.218747	down	non-significant	one_vs_rest	NOT
Basal	hsa-miR-1260b	0.461485	-0.416292	1.07618	0.299553	0.606937	0.523526	0.216856	up	non-significant	one_vs_rest	NOT
Basal	hsa-miR-548ar-3p	0.237824	0.276141	1.07607	0.299578	0.606937	0.52349	0.216856	up	non-significant	one_vs_rest	NOT
Basal	hsa-miR-4753-5p	-0.374244	-0.40991	1.06881	0.301214	0.609785	0.521125	0.214823	down	non-significant	one_vs_rest	NOT
Basal	hsa-miR-1284	-0.219414	0.711527	1.06579	0.301898	0.610704	0.52014	0.214169	down	non-significant	one_vs_rest	NOT
Basal	hsa-miR-6125	-0.417279	-0.416773	1.06143	0.302888	0.61199	0.518718	0.213255	down	non-significant	one_vs_rest	NOT
Basal	hsa-miR-6718-5p	0.298979	-0.336218	1.06096	0.302995	0.61199	0.518564	0.213255	up	non-significant	one_vs_rest	NOT
Basal	hsa-miR-6855-5p	0.351755	-0.39743	1.05937	0.303359	0.612258	0.518043	0.213065	up	non-significant	one_vs_rest	NOT
Basal	hsa-miR-214-5p	-0.140518	4.70134	1.05584	0.304166	0.613421	0.516889	0.212242	down	non-significant	one_vs_rest	NOT
Basal	hsa-miR-9900	0.5368	-0.417928	1.05449	0.304475	0.613578	0.516448	0.21213	up	non-significant	one_vs_rest	NOT
Basal	hsa-miR-16-2-3p	0.106285	6.49783	1.05097	0.305283	0.614739	0.515297	0.211309	up	non-significant	one_vs_rest	NOT
Basal	hsa-miR-361-5p	-0.082054	10.0609	1.04762	0.306057	0.615829	0.514198	0.21054	down	non-significant	one_vs_rest	NOT
Basal	hsa-miR-5010-3p	0.107753	2.68717	1.04509	0.30664	0.616535	0.513371	0.210042	up	non-significant	one_vs_rest	NOT
Basal	hsa-miR-4704-5p	0.329273	-0.381527	1.03739	0.30843	0.619664	0.510844	0.207844	up	non-significant	one_vs_rest	NOT
Basal	hsa-miR-125b-1-3p	-0.116923	5.17899	1.0338	0.309267	0.620679	0.509666	0.207133	down	non-significant	one_vs_rest	NOT
Basal	hsa-miR-6513-3p	0.137504	1.7528	1.03322	0.309404	0.620679	0.509475	0.207133	up	non-significant	one_vs_rest	NOT
Basal	hsa-miR-585-3p	0.206776	2.79525	1.02873	0.310456	0.62232	0.508	0.205986	up	non-significant	one_vs_rest	NOT
Basal	hsa-miR-6516-3p	-0.219771	0.886437	1.02628	0.311034	0.62271	0.507191	0.205714	down	non-significant	one_vs_rest	NOT
Basal	hsa-miR-4786-5p	0.297992	-0.437976	1.02591	0.31112	0.62271	0.507072	0.205714	up	non-significant	one_vs_rest	NOT
Basal	hsa-miR-212-5p	0.20758	0.804979	1.02162	0.312135	0.624271	0.505657	0.204627	up	non-significant	one_vs_rest	NOT
Basal	hsa-miR-5003-5p	-0.274992	0.0622116	1.01899	0.312758	0.625044	0.504792	0.204089	down	non-significant	one_vs_rest	NOT
Basal	hsa-miR-3152-5p	0.311438	-0.261853	1.01773	0.313059	0.625175	0.504374	0.203998	up	non-significant	one_vs_rest	NOT
Basal	hsa-miR-5588-5p	0.330467	-0.28871	1.01164	0.31451	0.627599	0.502366	0.202317	up	non-significant	one_vs_rest	NOT
Basal	hsa-miR-556-3p	-0.226571	3.80274	1.00963	0.314992	0.628089	0.501701	0.201979	down	non-significant	one_vs_rest	NOT
Basal	hsa-miR-5698	0.221222	-0.390306	1.00697	0.315631	0.62889	0.50082	0.201425	up	non-significant	one_vs_rest	NOT
Basal	hsa-miR-6734-5p	0.287848	-0.166214	1.00514	0.316069	0.629291	0.500218	0.201148	up	non-significant	one_vs_rest	NOT
Basal	hsa-miR-10392-5p	-0.388958	-0.360479	1.00145	0.316961	0.630246	0.498994	0.20049	down	non-significant	one_vs_rest	NOT
Basal	hsa-miR-4652-3p	0.420827	-0.457561	1.00118	0.317024	0.630246	0.498908	0.20049	up	non-significant	one_vs_rest	NOT
Basal	hsa-miR-3176	-0.305261	0.105793	0.999445	0.317445	0.63061	0.498332	0.200239	down	non-significant	one_vs_rest	NOT
Basal	hsa-miR-7848-3p	0.0391974	-0.460764	0.998252	0.317734	0.630711	0.497937	0.20017	up	non-significant	one_vs_rest	NOT
Basal	hsa-miR-3921	0.269446	-0.346444	0.996046	0.318269	0.631301	0.497206	0.199763	up	non-significant	one_vs_rest	NOT
Basal	hsa-miR-183-5p	0.181157	8.3119	0.983423	0.321355	0.636685	0.493015	0.196075	up	non-significant	one_vs_rest	NOT
Basal	hsa-miR-6826-5p	0.344887	-0.368079	0.982982	0.321464	0.636685	0.492868	0.196075	up	non-significant	one_vs_rest	NOT
Basal	hsa-miR-4528	0.141361	-0.465805	0.98177	0.321762	0.636801	0.492465	0.195996	up	non-significant	one_vs_rest	NOT
Basal	hsa-miR-4686	-0.709661	-0.255654	0.976314	0.323111	0.63786	0.490649	0.195275	down	non-significant	one_vs_rest	NOT
Basal	hsa-miR-6883-3p	-0.320613	-0.25299	0.975371	0.323344	0.63786	0.490335	0.195275	down	non-significant	one_vs_rest	NOT
Basal	hsa-miR-888-5p	-0.420627	-0.117381	0.975238	0.323377	0.63786	0.49029	0.195275	down	non-significant	one_vs_rest	NOT
Basal	hsa-miR-6796-5p	0.287765	-0.386649	0.974816	0.323482	0.63786	0.49015	0.195275	up	non-significant	one_vs_rest	NOT
Basal	hsa-miR-602	0.349225	-0.350656	0.974745	0.3235	0.63786	0.490126	0.195275	up	non-significant	one_vs_rest	NOT
Basal	hsa-miR-3934-5p	0.243424	0.266035	0.966492	0.325557	0.641439	0.487373	0.192845	up	non-significant	one_vs_rest	NOT
Basal	hsa-miR-4688	0.343199	-0.342879	0.959889	0.327215	0.643914	0.485167	0.191172	up	non-significant	one_vs_rest	NOT
Basal	hsa-miR-4449	0.312589	-0.0432938	0.959556	0.327299	0.643914	0.485056	0.191172	up	non-significant	one_vs_rest	NOT
Basal	hsa-miR-7155-3p	0.110464	-0.458665	0.951512	0.329335	0.647439	0.482362	0.188801	up	non-significant	one_vs_rest	NOT
Basal	hsa-miR-578	0.104183	-0.461691	0.948535	0.330092	0.648236	0.481364	0.188267	up	non-significant	one_vs_rest	NOT
Basal	hsa-miR-6888-5p	0.317274	-0.394672	0.947624	0.330325	0.648236	0.481059	0.188267	up	non-significant	one_vs_rest	NOT
Basal	hsa-miR-651-3p	-0.223621	0.395987	0.947042	0.330473	0.648236	0.480863	0.188267	down	non-significant	one_vs_rest	NOT
Basal	hsa-miR-10401-5p	0.384769	-0.425793	0.945587	0.330845	0.648368	0.480375	0.188179	up	non-significant	one_vs_rest	NOT
Basal	hsa-miR-520e-5p	0.630676	-0.425307	0.944866	0.331029	0.648368	0.480133	0.188179	up	non-significant	one_vs_rest	NOT
Basal	hsa-miR-4635	0.332992	-0.283423	0.940009	0.332276	0.650328	0.478502	0.186867	up	non-significant	one_vs_rest	NOT
Basal	hsa-miR-6512-5p	0.0812701	-0.458531	0.938781	0.332591	0.650467	0.478089	0.186775	up	non-significant	one_vs_rest	NOT
Basal	hsa-miR-6810-3p	0.273074	0.0164294	0.936882	0.333081	0.650944	0.47745	0.186456	up	non-significant	one_vs_rest	NOT
Basal	hsa-miR-6803-3p	0.17718	0.857225	0.934581	0.333675	0.651625	0.476676	0.186002	up	non-significant	one_vs_rest	NOT
Basal	hsa-miR-3611	-0.121551	2.75792	0.9312	0.334551	0.652623	0.475537	0.185338	down	non-significant	one_vs_rest	NOT
Basal	hsa-miR-1-3p	0.187651	6.89718	0.930711	0.334678	0.652623	0.475373	0.185338	up	non-significant	one_vs_rest	NOT
Basal	hsa-miR-1912-3p	-0.528414	-0.309546	0.928077	0.335363	0.653478	0.474485	0.184769	down	non-significant	one_vs_rest	NOT
Basal	hsa-miR-597-5p	-0.319684	-0.230629	0.91806	0.337985	0.658103	0.471103	0.181706	down	non-significant	one_vs_rest	NOT
Basal	hsa-miR-301a-3p	0.16373	8.16973	0.910496	0.339983	0.661507	0.468543	0.179465	up	non-significant	one_vs_rest	NOT
Basal	hsa-miR-541-5p	-0.286541	-0.0954864	0.904746	0.341512	0.663996	0.466594	0.177834	down	non-significant	one_vs_rest	NOT
Basal	hsa-miR-6882-3p	-0.335823	-0.434893	0.902031	0.342238	0.664919	0.465672	0.177231	down	non-significant	one_vs_rest	NOT
Basal	hsa-miR-6727-5p	0.262981	-0.428101	0.894619	0.344229	0.668297	0.463153	0.17503	up	non-significant	one_vs_rest	NOT
Basal	hsa-miR-32-3p	-0.0910059	6.63549	0.89189	0.344966	0.669239	0.462224	0.174419	down	non-significant	one_vs_rest	NOT
Basal	hsa-miR-4648	-0.35964	-0.451079	0.881833	0.3477	0.674051	0.458795	0.171308	down	non-significant	one_vs_rest	NOT
Basal	hsa-miR-3659	0.255734	0.162523	0.877527	0.34888	0.675843	0.457324	0.170154	up	non-significant	one_vs_rest	NOT
Basal	hsa-miR-7703	-0.34705	-0.421359	0.874989	0.349578	0.676615	0.456456	0.169659	down	non-significant	one_vs_rest	NOT
Basal	hsa-miR-6740-3p	0.312353	-0.264024	0.873622	0.349954	0.676615	0.455989	0.169659	up	non-significant	one_vs_rest	NOT
Basal	hsa-miR-3136-3p	0.307485	-0.43321	0.873299	0.350044	0.676615	0.455878	0.169659	up	non-significant	one_vs_rest	NOT
Basal	hsa-miR-5584-5p	0.27843	-0.457527	0.866983	0.351792	0.679195	0.453714	0.168006	up	non-significant	one_vs_rest	NOT
Basal	hsa-miR-548v	-0.2774	0.193528	0.866628	0.35189	0.679195	0.453593	0.168006	down	non-significant	one_vs_rest	NOT
Basal	hsa-miR-1298-5p	-0.521057	-0.257288	0.864382	0.352515	0.679906	0.452822	0.167551	down	non-significant	one_vs_rest	NOT
Basal	hsa-miR-3616-5p	0.259975	0.70934	0.86077	0.353523	0.681354	0.451582	0.166627	up	non-significant	one_vs_rest	NOT
Basal	hsa-miR-1537-5p	-0.228635	0.172545	0.858217	0.354238	0.682236	0.450705	0.166065	down	non-significant	one_vs_rest	NOT
Basal	hsa-let-7g-3p	0.103775	2.79591	0.856603	0.354691	0.682613	0.45015	0.165825	up	non-significant	one_vs_rest	NOT
Basal	hsa-miR-378f	0.247027	-0.454281	0.854523	0.355276	0.683243	0.449434	0.165425	up	non-significant	one_vs_rest	NOT
Basal	hsa-miR-4524a-5p	-0.36209	-0.447199	0.846173	0.357637	0.687285	0.446557	0.162863	down	non-significant	one_vs_rest	NOT
Basal	hsa-miR-1537-3p	-0.154986	1.52697	0.842583	0.358659	0.68875	0.445318	0.161938	down	non-significant	one_vs_rest	NOT
Basal	hsa-miR-612	-0.431335	-0.436861	0.839565	0.359521	0.689906	0.444275	0.16121	down	non-significant	one_vs_rest	NOT
Basal	hsa-miR-940	-0.133463	3.88942	0.836984	0.360261	0.690507	0.443383	0.160832	down	non-significant	one_vs_rest	YES
Basal	hsa-miR-1247-3p	0.31018	0.624329	0.836334	0.360447	0.690507	0.443158	0.160832	up	non-significant	one_vs_rest	NOT
Basal	hsa-miR-5699-3p	0.208399	0.0859539	0.835748	0.360616	0.690507	0.442955	0.160832	up	non-significant	one_vs_rest	NOT
Basal	hsa-miR-218-1-3p	-0.369669	-0.413208	0.834103	0.361089	0.690915	0.442386	0.160576	down	non-significant	one_vs_rest	NOT
Basal	hsa-miR-5581-5p	-0.343009	-0.294272	0.828606	0.362676	0.693451	0.440481	0.158984	down	non-significant	one_vs_rest	NOT
Basal	hsa-miR-6784-3p	0.250863	-0.431373	0.826178	0.36338	0.693846	0.439639	0.158737	up	non-significant	one_vs_rest	NOT
Basal	hsa-miR-6833-3p	-0.34932	-0.301765	0.825342	0.363623	0.693846	0.439349	0.158737	down	non-significant	one_vs_rest	NOT
Basal	hsa-miR-484	0.0816798	9.4046	0.825189	0.363667	0.693846	0.439296	0.158737	up	non-significant	one_vs_rest	NOT
Basal	hsa-miR-4798-5p	-0.351108	-0.375078	0.821571	0.364721	0.695356	0.438039	0.157793	down	non-significant	one_vs_rest	NOT
Basal	hsa-miR-548e-5p	-0.142108	1.57939	0.819557	0.36531	0.695978	0.437339	0.157404	down	non-significant	one_vs_rest	NOT
Basal	hsa-miR-643	-0.124482	1.63527	0.817582	0.365888	0.69658	0.436652	0.157029	down	non-significant	one_vs_rest	NOT
Basal	hsa-miR-6871-3p	0.293907	-0.251151	0.80547	0.369463	0.702881	0.432429	0.153118	up	non-significant	one_vs_rest	NOT
Basal	hsa-miR-5188	0.282096	-0.380855	0.804481	0.369757	0.702936	0.432084	0.153084	up	non-significant	one_vs_rest	NOT
Basal	hsa-miR-1249-5p	-0.374346	-0.334917	0.798268	0.371612	0.705891	0.429911	0.151262	down	non-significant	one_vs_rest	NOT
Basal	hsa-miR-892b	0.204458	-0.445576	0.797494	0.371844	0.705891	0.42964	0.151262	up	non-significant	one_vs_rest	NOT
Basal	hsa-miR-3157-5p	-0.119304	2.19636	0.794543	0.37273	0.707067	0.428606	0.150539	down	non-significant	one_vs_rest	NOT
Basal	hsa-miR-12114	0.276995	-0.355128	0.783736	0.376001	0.712762	0.424811	0.147055	up	non-significant	one_vs_rest	NOT
Basal	hsa-miR-374b-3p	0.0815064	5.78591	0.781687	0.376626	0.713152	0.42409	0.146818	up	non-significant	one_vs_rest	NOT
Basal	hsa-miR-6736-5p	-0.296418	-0.217303	0.780791	0.376899	0.713152	0.423775	0.146818	down	non-significant	one_vs_rest	NOT
Basal	hsa-miR-4723-5p	-0.323565	-0.271848	0.780088	0.377114	0.713152	0.423527	0.146818	down	non-significant	one_vs_rest	NOT
Basal	hsa-miR-3197	-0.142963	-0.465964	0.779522	0.377287	0.713152	0.423328	0.146818	down	non-significant	one_vs_rest	NOT
Basal	hsa-miR-6499-3p	0.360205	-0.448152	0.778661	0.377551	0.713152	0.423024	0.146818	up	non-significant	one_vs_rest	NOT
Basal	hsa-miR-143-5p	0.119834	3.97965	0.775932	0.378388	0.714225	0.422062	0.146165	up	non-significant	one_vs_rest	NOT
Basal	hsa-miR-4762-5p	0.240162	-0.219297	0.772444	0.379462	0.715742	0.420832	0.145244	up	non-significant	one_vs_rest	NOT
Basal	hsa-miR-6876-5p	0.30464	-0.397025	0.770068	0.380196	0.716425	0.419992	0.14483	up	non-significant	one_vs_rest	NOT
Basal	hsa-miR-1301-5p	0.339918	-0.288191	0.768709	0.380617	0.716425	0.419512	0.14483	up	non-significant	one_vs_rest	NOT
Basal	hsa-miR-1275	-0.244081	0.216134	0.768652	0.380634	0.716425	0.419492	0.14483	down	non-significant	one_vs_rest	NOT
Basal	hsa-miR-4691-5p	0.0403167	-0.456434	0.763854	0.382125	0.718721	0.417794	0.14344	up	non-significant	one_vs_rest	NOT
Basal	hsa-miR-132-3p	-0.0837066	7.32695	0.761254	0.382936	0.719335	0.416874	0.143069	down	non-significant	one_vs_rest	NOT
Basal	hsa-miR-4789-5p	-0.342395	-0.351475	0.761069	0.382994	0.719335	0.416808	0.143069	down	non-significant	one_vs_rest	NOT
Basal	hsa-miR-6835-3p	0.121535	-0.478548	0.755814	0.384642	0.721918	0.414944	0.141512	up	non-significant	one_vs_rest	NOT
Basal	hsa-miR-4740-3p	0.120085	-0.479269	0.754717	0.384987	0.722055	0.414554	0.14143	up	non-significant	one_vs_rest	NOT
Basal	hsa-miR-548ax	0.0777038	-0.468284	0.752037	0.385832	0.722831	0.413602	0.140964	up	non-significant	one_vs_rest	NOT
Basal	hsa-miR-5001-5p	0.328336	-0.410022	0.751677	0.385946	0.722831	0.413474	0.140964	up	non-significant	one_vs_rest	NOT
Basal	hsa-miR-214-3p	-0.123823	9.86116	0.750024	0.386469	0.722899	0.412886	0.140922	down	non-significant	one_vs_rest	NOT
Basal	hsa-miR-3202	0.331547	-0.330888	0.749837	0.386528	0.722899	0.412819	0.140922	up	non-significant	one_vs_rest	NOT
Basal	hsa-miR-6858-5p	-0.324526	-0.437589	0.740667	0.389447	0.727504	0.409551	0.138164	down	non-significant	one_vs_rest	NOT
Basal	hsa-miR-548e-3p	0.113322	2.77752	0.740382	0.389539	0.727504	0.40945	0.138164	up	non-significant	one_vs_rest	NOT
Basal	hsa-miR-6812-5p	-0.266927	-0.45649	0.737609	0.390428	0.728652	0.408459	0.13748	down	non-significant	one_vs_rest	NOT
Basal	hsa-miR-4731-3p	0.303227	-0.332649	0.734914	0.391295	0.72973	0.407496	0.136838	up	non-significant	one_vs_rest	NOT
Basal	hsa-miR-1911-5p	-0.500622	-0.0658121	0.732585	0.392047	0.72973	0.406662	0.136838	down	non-significant	one_vs_rest	NOT
Basal	hsa-miR-5579-3p	0.345124	-0.380199	0.732559	0.392055	0.72973	0.406653	0.136838	up	non-significant	one_vs_rest	NOT
Basal	hsa-miR-4676-3p	0.24443	-0.417232	0.732401	0.392106	0.72973	0.406597	0.136838	up	non-significant	one_vs_rest	NOT
Basal	hsa-miR-6759-5p	-0.32195	-0.42778	0.730742	0.392643	0.730217	0.406002	0.136548	down	non-significant	one_vs_rest	NOT
Basal	hsa-miR-585-5p	0.221386	0.664996	0.728801	0.393272	0.730874	0.405307	0.136157	up	non-significant	one_vs_rest	NOT
Basal	hsa-miR-330-3p	0.101217	4.82028	0.727033	0.393847	0.731236	0.404673	0.135942	up	non-significant	one_vs_rest	NOT
Basal	hsa-miR-6508-5p	-0.271645	-0.453429	0.726506	0.394018	0.731236	0.404484	0.135942	down	non-significant	one_vs_rest	NOT
Basal	hsa-miR-4703-5p	-0.309195	-0.377772	0.723933	0.394857	0.73222	0.40356	0.135359	down	non-significant	one_vs_rest	NOT
Basal	hsa-miR-205-3p	-0.215304	5.21361	0.723187	0.3951	0.73222	0.403292	0.135359	down	non-significant	one_vs_rest	NOT
Basal	hsa-miR-4668-3p	-0.257962	-0.0244204	0.719512	0.396304	0.733937	0.401972	0.134341	down	non-significant	one_vs_rest	NOT
Basal	hsa-miR-1914-3p	0.258962	-0.336786	0.71804	0.396788	0.734038	0.401442	0.134282	up	non-significant	one_vs_rest	NOT
Basal	hsa-miR-544b	0.469105	0.650385	0.717662	0.396912	0.734038	0.401306	0.134282	up	non-significant	one_vs_rest	NOT
Basal	hsa-miR-3157-3p	-0.276647	-0.173308	0.711719	0.398874	0.737152	0.399165	0.132443	down	non-significant	one_vs_rest	NOT
Basal	hsa-miR-548o-3p	0.256094	-0.425585	0.709861	0.39949	0.737777	0.398494	0.132075	up	non-significant	one_vs_rest	NOT
Basal	hsa-miR-3619-3p	-0.250249	0.119543	0.707627	0.400233	0.738634	0.397687	0.131571	down	non-significant	one_vs_rest	NOT
Basal	hsa-miR-3187-3p	0.201213	0.897751	0.701649	0.40223	0.741804	0.395526	0.129711	up	non-significant	one_vs_rest	NOT
Basal	hsa-miR-4661-3p	0.328772	-0.321173	0.692287	0.405388	0.747108	0.392129	0.126617	up	non-significant	one_vs_rest	NOT
Basal	hsa-miR-6502-5p	-0.295341	-0.107604	0.688435	0.406697	0.749001	0.390729	0.125518	down	non-significant	one_vs_rest	NOT
Basal	hsa-miR-605-3p	0.263606	-0.00168613	0.681738	0.408989	0.752491	0.388288	0.123499	up	non-significant	one_vs_rest	NOT
Basal	hsa-miR-3199	0.268891	-0.290044	0.681241	0.40916	0.752491	0.388107	0.123499	up	non-significant	one_vs_rest	NOT
Basal	hsa-miR-9899	-0.389709	-0.382934	0.678864	0.409978	0.753218	0.387239	0.123079	down	non-significant	one_vs_rest	NOT
Basal	hsa-miR-4521	0.13712	3.71091	0.678443	0.410123	0.753218	0.387085	0.123079	up	non-significant	one_vs_rest	NOT
Basal	hsa-miR-4999-3p	0.224382	-0.436267	0.677144	0.410572	0.75352	0.386611	0.122905	up	non-significant	one_vs_rest	NOT
Basal	hsa-miR-496	-0.158481	1.26749	0.676017	0.410962	0.753714	0.386199	0.122794	down	non-significant	one_vs_rest	NOT
Basal	hsa-miR-144-3p	-0.167776	7.10074	0.670863	0.412751	0.756057	0.384312	0.121445	down	non-significant	one_vs_rest	NOT
Basal	hsa-miR-1225-3p	0.085908	-0.482524	0.67002	0.413045	0.756057	0.384003	0.121445	up	non-significant	one_vs_rest	NOT
Basal	hsa-miR-6740-5p	-0.0215023	-0.447012	0.669797	0.413123	0.756057	0.383921	0.121445	down	non-significant	one_vs_rest	NOT
Basal	hsa-miR-5003-3p	-0.316341	-0.413754	0.669059	0.41338	0.756057	0.383651	0.121445	down	non-significant	one_vs_rest	NOT
Basal	hsa-miR-10395-5p	0.198961	0.381374	0.666371	0.41432	0.75716	0.382664	0.120812	up	non-significant	one_vs_rest	NOT
Basal	hsa-miR-6779-5p	-0.326631	-0.360197	0.665703	0.414554	0.75716	0.382419	0.120812	down	non-significant	one_vs_rest	NOT
Basal	hsa-miR-216b-5p	0.269217	0.114697	0.66333	0.415387	0.758159	0.381547	0.12024	up	non-significant	one_vs_rest	NOT
Basal	hsa-miR-6779-3p	-0.328319	-0.365364	0.662517	0.415673	0.75816	0.381248	0.120239	down	non-significant	one_vs_rest	NOT
Basal	hsa-miR-4735-3p	-0.134525	-0.418604	0.65998	0.416567	0.759269	0.380315	0.119604	down	non-significant	one_vs_rest	NOT
Basal	hsa-miR-6879-3p	0.242284	-0.249567	0.655593	0.41812	0.761576	0.378699	0.118287	up	non-significant	one_vs_rest	NOT
Basal	hsa-miR-6842-5p	0.288246	-0.373593	0.653133	0.418995	0.762645	0.377791	0.117677	up	non-significant	one_vs_rest	NOT
Basal	hsa-miR-202-3p	0.24301	-0.393204	0.652098	0.419364	0.762793	0.377409	0.117593	up	non-significant	one_vs_rest	NOT
Basal	hsa-miR-5586-5p	-0.136918	1.67367	0.646587	0.421335	0.765854	0.375372	0.115854	down	non-significant	one_vs_rest	NOT
Basal	hsa-miR-6847-5p	0.234182	-0.219496	0.645528	0.421716	0.766021	0.37498	0.115759	up	non-significant	one_vs_rest	NOT
Basal	hsa-miR-4760-5p	0.30065	-0.442067	0.644714	0.422009	0.766028	0.374678	0.115755	up	non-significant	one_vs_rest	NOT
Basal	hsa-miR-5009-3p	-0.282041	-0.454162	0.642116	0.422945	0.767203	0.373716	0.115089	down	non-significant	one_vs_rest	NOT
Basal	hsa-miR-6748-3p	-0.301837	-0.400841	0.64036	0.42358	0.76783	0.373064	0.114735	down	non-significant	one_vs_rest	NOT
Basal	hsa-miR-6837-3p	-0.300117	-0.405597	0.636967	0.424811	0.769535	0.371804	0.113772	down	non-significant	one_vs_rest	NOT
Basal	hsa-miR-3129-3p	-0.175079	0.429892	0.632895	0.426295	0.771102	0.370289	0.112888	down	non-significant	one_vs_rest	NOT
Basal	hsa-miR-4478	-0.0141781	-0.44623	0.632582	0.42641	0.771102	0.370173	0.112888	down	non-significant	one_vs_rest	NOT
Basal	hsa-miR-378d	0.259146	-0.380914	0.632202	0.426549	0.771102	0.370031	0.112888	up	non-significant	one_vs_rest	NOT
Basal	hsa-miR-5000-5p	-0.176579	0.59479	0.631137	0.426938	0.771281	0.369635	0.112787	down	non-significant	one_vs_rest	NOT
Basal	hsa-miR-340-5p	-0.0760111	9.76322	0.62398	0.429572	0.775511	0.366964	0.110412	down	non-significant	one_vs_rest	NOT
Basal	hsa-miR-4647	0.284449	-0.317592	0.62275	0.430027	0.775804	0.366504	0.110248	up	non-significant	one_vs_rest	NOT
Basal	hsa-miR-4633-3p	-0.396381	-0.399287	0.617632	0.431928	0.778704	0.364588	0.108627	down	non-significant	one_vs_rest	NOT
Basal	hsa-miR-4745-5p	0.207726	-0.343296	0.612714	0.433768	0.781489	0.362743	0.107077	up	non-significant	one_vs_rest	NOT
Basal	hsa-miR-412-3p	0.260885	-0.45429	0.609867	0.434838	0.782295	0.361673	0.106629	up	non-significant	one_vs_rest	NOT
Basal	hsa-miR-6889-5p	0.219316	-0.448412	0.60973	0.43489	0.782295	0.361621	0.106629	up	non-significant	one_vs_rest	NOT
Basal	hsa-miR-500b-3p	0.209556	-0.24648	0.608619	0.435308	0.782295	0.361203	0.106629	up	non-significant	one_vs_rest	NOT
Basal	hsa-miR-4758-5p	-0.0685487	-0.428336	0.608389	0.435395	0.782295	0.361117	0.106629	down	non-significant	one_vs_rest	NOT
Basal	hsa-miR-6792-3p	0.268532	-0.421249	0.605576	0.436458	0.783675	0.360057	0.105864	up	non-significant	one_vs_rest	NOT
Basal	hsa-miR-200c-3p	0.1052	14.0518	0.602883	0.43748	0.784978	0.359042	0.105143	up	non-significant	one_vs_rest	NOT
Basal	hsa-miR-6824-5p	-0.329277	-0.453782	0.598607	0.43911	0.787369	0.357427	0.103821	down	non-significant	one_vs_rest	NOT
Basal	hsa-miR-6732-5p	-0.34753	-0.449765	0.597312	0.439605	0.787725	0.356937	0.103625	down	non-significant	one_vs_rest	NOT
Basal	hsa-miR-6796-3p	-0.275175	-0.353693	0.593886	0.44092	0.789548	0.35564	0.102621	down	non-significant	one_vs_rest	NOT
Basal	hsa-miR-1231	-0.335772	-0.459006	0.593067	0.441236	0.78958	0.355329	0.102604	down	non-significant	one_vs_rest	NOT
Basal	hsa-miR-1179	-0.114738	1.73497	0.584415	0.444587	0.79504	0.352043	0.0996109	down	non-significant	one_vs_rest	NOT
Basal	hsa-miR-6773-3p	-0.33757	-0.458638	0.583359	0.444999	0.79524	0.351641	0.0995016	down	non-significant	one_vs_rest	NOT
Basal	hsa-miR-490-3p	-0.619878	-0.0256856	0.581361	0.445779	0.796099	0.35088	0.099033	down	non-significant	one_vs_rest	NOT
Basal	hsa-miR-4801	0.0965693	-0.478228	0.57981	0.446387	0.796631	0.350289	0.0987429	up	non-significant	one_vs_rest	NOT
Basal	hsa-miR-302a-5p	0.0957542	-0.478109	0.579068	0.446678	0.796631	0.350005	0.0987429	up	non-significant	one_vs_rest	NOT
Basal	hsa-miR-4655-3p	0.0962626	-0.475553	0.577795	0.447178	0.796986	0.34952	0.0985492	up	non-significant	one_vs_rest	NOT
Basal	hsa-miR-3917	-0.275145	-0.445458	0.574002	0.448673	0.799114	0.34807	0.0973911	down	non-significant	one_vs_rest	NOT
Basal	hsa-miR-6800-3p	0.190303	-0.418794	0.572879	0.449117	0.799161	0.347641	0.0973658	up	non-significant	one_vs_rest	NOT
Basal	hsa-miR-6839-3p	0.0637668	-0.477168	0.572183	0.449393	0.799161	0.347374	0.0973658	up	non-significant	one_vs_rest	NOT
Basal	hsa-miR-6862-5p	-0.321913	-0.375413	0.571652	0.449603	0.799161	0.34717	0.0973658	down	non-significant	one_vs_rest	NOT
Basal	hsa-miR-1193	0.0615081	-0.475191	0.5703	0.45014	0.799578	0.346653	0.0971391	up	non-significant	one_vs_rest	NOT
Basal	hsa-miR-7844-5p	0.296614	-0.430503	0.56755	0.451234	0.800986	0.345598	0.0963751	up	non-significant	one_vs_rest	NOT
Basal	hsa-miR-6894-5p	-0.249552	-0.439196	0.562752	0.453154	0.803855	0.343755	0.0948222	down	non-significant	one_vs_rest	NOT
Basal	hsa-miR-509-3p	-0.36577	-0.111687	0.559941	0.454284	0.805322	0.342672	0.0940304	down	non-significant	one_vs_rest	NOT
Basal	hsa-miR-6864-3p	0.0365724	-0.475867	0.55312	0.457046	0.809477	0.340041	0.0917955	up	non-significant	one_vs_rest	NOT
Basal	hsa-miR-6728-3p	0.0366624	-0.475285	0.552415	0.457333	0.809477	0.339768	0.0917955	up	non-significant	one_vs_rest	NOT
Basal	hsa-miR-4489	0.235993	-0.467488	0.551897	0.457544	0.809477	0.339567	0.0917955	up	non-significant	one_vs_rest	NOT
Basal	hsa-miR-599	-0.30316	-0.198119	0.549851	0.458379	0.809842	0.338776	0.0915996	down	non-significant	one_vs_rest	NOT
Basal	hsa-miR-509-3-5p	-0.226446	0.71721	0.549181	0.458653	0.809842	0.338516	0.0915996	down	non-significant	one_vs_rest	NOT
Basal	hsa-miR-548at-5p	0.177485	0.244004	0.548388	0.458977	0.809842	0.338209	0.0915996	up	non-significant	one_vs_rest	NOT
Basal	hsa-miR-1277-3p	-0.0963149	3.90778	0.548054	0.459114	0.809842	0.338079	0.0915996	down	non-significant	one_vs_rest	NOT
Basal	hsa-miR-603	-0.295584	-0.456547	0.547171	0.459476	0.809842	0.337737	0.0915996	down	non-significant	one_vs_rest	NOT
Basal	hsa-miR-487b-5p	0.213411	-0.0673876	0.546814	0.459622	0.809842	0.337599	0.0915996	up	non-significant	one_vs_rest	NOT
Basal	hsa-miR-6800-5p	0.0235478	-0.477883	0.546168	0.459888	0.809842	0.337348	0.0915996	up	non-significant	one_vs_rest	NOT
Basal	hsa-miR-4698	-0.311971	-0.432591	0.544682	0.460499	0.809849	0.336771	0.0915957	down	non-significant	one_vs_rest	NOT
Basal	hsa-miR-4669	-0.293697	-0.434259	0.544673	0.460503	0.809849	0.336768	0.0915957	down	non-significant	one_vs_rest	NOT
Basal	hsa-miR-744-3p	0.114067	2.49053	0.541093	0.46198	0.81191	0.335377	0.0904923	up	non-significant	one_vs_rest	NOT
Basal	hsa-miR-4433b-3p	0.0393364	-0.473382	0.540046	0.462414	0.812133	0.334969	0.0903728	up	non-significant	one_vs_rest	NOT
Basal	hsa-miR-1238-3p	-0.248167	-0.458769	0.539085	0.462812	0.812295	0.334595	0.0902862	down	non-significant	one_vs_rest	NOT
Basal	hsa-miR-6862-3p	0.176742	-0.423277	0.538229	0.463168	0.812381	0.334262	0.0902401	up	non-significant	one_vs_rest	NOT
Basal	hsa-miR-6750-3p	0.225246	-0.387123	0.531105	0.466143	0.817059	0.331481	0.0877466	up	non-significant	one_vs_rest	NOT
Basal	hsa-miR-6869-3p	-0.22177	-0.457599	0.528658	0.467172	0.818255	0.330524	0.0871111	down	non-significant	one_vs_rest	NOT
Basal	hsa-miR-671-5p	0.0800071	7.71311	0.527305	0.467742	0.818255	0.329993	0.0871111	up	non-significant	one_vs_rest	NOT
Basal	hsa-miR-340-3p	0.067116	6.51117	0.527284	0.467751	0.818255	0.329985	0.0871111	up	non-significant	one_vs_rest	NOT
Basal	hsa-miR-7114-3p	0.282614	-0.373697	0.526321	0.468158	0.818427	0.329608	0.0870198	up	non-significant	one_vs_rest	NOT
Basal	hsa-miR-6769b-5p	0.0319994	-0.478388	0.523666	0.469282	0.819853	0.328566	0.0862641	up	non-significant	one_vs_rest	NOT
Basal	hsa-miR-3672	0.0278712	-0.476888	0.521727	0.470106	0.820751	0.327804	0.0857886	up	non-significant	one_vs_rest	NOT
Basal	hsa-miR-12129	0.181117	-0.463876	0.507841	0.476075	0.8301	0.322325	0.0808696	up	non-significant	one_vs_rest	NOT
Basal	hsa-miR-6813-3p	-0.263609	-0.370953	0.507814	0.476087	0.8301	0.322314	0.0808696	down	non-significant	one_vs_rest	NOT
Basal	hsa-miR-6802-3p	-0.151325	0.361948	0.503753	0.477856	0.832235	0.320703	0.0797538	down	non-significant	one_vs_rest	NOT
Basal	hsa-miR-3911	-0.36266	-0.344761	0.503562	0.477939	0.832235	0.320627	0.0797538	down	non-significant	one_vs_rest	NOT
Basal	hsa-miR-5706	0.236304	-0.419136	0.499956	0.47952	0.83444	0.319194	0.0786051	up	non-significant	one_vs_rest	NOT
Basal	hsa-miR-6821-3p	0.159153	-0.421956	0.494771	0.481807	0.83787	0.317127	0.0768234	up	non-significant	one_vs_rest	NOT
Basal	hsa-miR-4734	-0.276881	-0.435569	0.490673	0.483627	0.840484	0.315489	0.0754703	down	non-significant	one_vs_rest	NOT
Basal	hsa-miR-4778-5p	0.0147558	-0.41815	0.487152	0.485201	0.842333	0.314079	0.0745163	up	non-significant	one_vs_rest	NOT
Basal	hsa-miR-4326	0.180893	0.930857	0.486872	0.485326	0.842333	0.313966	0.0745163	up	non-significant	one_vs_rest	NOT
Basal	hsa-miR-499b-3p	-0.234451	-0.432694	0.484058	0.48659	0.843974	0.312837	0.0736709	down	non-significant	one_vs_rest	NOT
Basal	hsa-miR-4704-3p	0.0694318	-0.474727	0.482699	0.487202	0.844484	0.312291	0.0734085	up	non-significant	one_vs_rest	NOT
Basal	hsa-miR-490-5p	-0.623966	-0.086535	0.47902	0.488867	0.846815	0.31081	0.0722113	down	non-significant	one_vs_rest	NOT
Basal	hsa-miR-4712-3p	-0.228262	-0.440662	0.477788	0.489426	0.846895	0.310313	0.0721702	down	non-significant	one_vs_rest	NOT
Basal	hsa-miR-885-3p	0.353014	0.113009	0.477512	0.489552	0.846895	0.310202	0.0721702	up	non-significant	one_vs_rest	NOT
Basal	hsa-miR-3177-5p	0.154497	0.094845	0.475675	0.490388	0.847789	0.30946	0.0717121	up	non-significant	one_vs_rest	NOT
Basal	hsa-miR-4750-5p	0.184906	-0.0563324	0.469917	0.493025	0.851793	0.307131	0.0696657	up	non-significant	one_vs_rest	NOT
Basal	hsa-miR-4779	0.220498	-0.454889	0.463743	0.49588	0.856167	0.304624	0.0674413	up	non-significant	one_vs_rest	NOT
Basal	hsa-miR-1305	0.238524	1.03172	0.46035	0.49746	0.858338	0.303241	0.0663418	up	non-significant	one_vs_rest	NOT
Basal	hsa-miR-4791	-0.238978	-0.272901	0.458418	0.498364	0.859338	0.302453	0.0658361	down	non-significant	one_vs_rest	NOT
Basal	hsa-miR-3117-5p	-0.196904	-0.463403	0.45672	0.499161	0.860152	0.30176	0.0654247	down	non-significant	one_vs_rest	NOT
Basal	hsa-miR-3165	-0.209049	-0.0959363	0.455913	0.49954	0.860248	0.301429	0.0653765	down	non-significant	one_vs_rest	NOT
Basal	hsa-miR-5187-5p	0.221993	-0.195285	0.451856	0.501455	0.862052	0.299768	0.0644663	up	non-significant	one_vs_rest	NOT
Basal	hsa-miR-2278	0.0908893	1.49409	0.451681	0.501538	0.862052	0.299696	0.0644663	up	non-significant	one_vs_rest	NOT
Basal	hsa-miR-3664-5p	-0.33219	-0.427105	0.451626	0.501564	0.862052	0.299674	0.0644663	down	non-significant	one_vs_rest	NOT
Basal	hsa-miR-549a-3p	0.159986	-0.468182	0.447954	0.503308	0.864491	0.298166	0.0632396	up	non-significant	one_vs_rest	NOT
Basal	hsa-miR-939-3p	0.234293	-0.302977	0.445026	0.504706	0.866331	0.296961	0.0623161	up	non-significant	one_vs_rest	NOT
Basal	hsa-miR-212-3p	0.0795934	3.12432	0.44312	0.505621	0.867339	0.296175	0.0618112	up	non-significant	one_vs_rest	NOT
Basal	hsa-miR-4520-2-3p	-0.263594	-0.457012	0.440721	0.506775	0.86859	0.295185	0.061185	down	non-significant	one_vs_rest	NOT
Basal	hsa-miR-10401-3p	-0.124377	1.46986	0.439997	0.507124	0.86859	0.294886	0.061185	down	non-significant	one_vs_rest	NOT
Basal	hsa-miR-4474-3p	-0.157596	0.122349	0.439564	0.507333	0.86859	0.294707	0.061185	down	non-significant	one_vs_rest	NOT
Basal	hsa-miR-4712-5p	-0.271709	-0.45824	0.437064	0.508543	0.869751	0.293672	0.0606052	down	non-significant	one_vs_rest	NOT
Basal	hsa-miR-6856-5p	0.216097	-0.455707	0.436767	0.508687	0.869751	0.293549	0.0606052	up	non-significant	one_vs_rest	NOT
Basal	hsa-miR-4636	-0.114538	1.91982	0.436134	0.508994	0.869751	0.293287	0.0606052	down	non-significant	one_vs_rest	NOT
Basal	hsa-miR-5001-3p	0.13732	0.553684	0.433907	0.510078	0.871041	0.292364	0.0599615	up	non-significant	one_vs_rest	NOT
Basal	hsa-miR-4796-5p	0.192412	-0.450597	0.43092	0.511538	0.872972	0.291122	0.0589996	up	non-significant	one_vs_rest	NOT
Basal	hsa-miR-6771-3p	0.153439	-0.455478	0.429782	0.512096	0.873363	0.290649	0.0588054	up	non-significant	one_vs_rest	NOT
Basal	hsa-miR-4679	-0.20591	0.10028	0.427274	0.51333	0.874216	0.289604	0.0583813	down	non-significant	one_vs_rest	NOT
Basal	hsa-miR-23c	-0.202401	-0.103434	0.426905	0.513512	0.874216	0.28945	0.0583813	down	non-significant	one_vs_rest	NOT
Basal	hsa-miR-6894-3p	0.152827	0.257244	0.426445	0.513739	0.874216	0.289258	0.0583813	up	non-significant	one_vs_rest	NOT
Basal	hsa-miR-4738-3p	-0.243524	-0.273669	0.426088	0.513915	0.874216	0.289109	0.0583813	down	non-significant	one_vs_rest	NOT
Basal	hsa-miR-148a-5p	-0.117419	2.8783	0.423927	0.514984	0.875473	0.288206	0.0577571	down	non-significant	one_vs_rest	NOT
Basal	hsa-miR-892a	0.251484	-0.341724	0.421925	0.515978	0.876601	0.287369	0.0571983	up	non-significant	one_vs_rest	NOT
Basal	hsa-miR-6759-3p	0.0441582	-0.472083	0.420324	0.516775	0.877393	0.286698	0.0568058	up	non-significant	one_vs_rest	NOT
Basal	hsa-miR-4645-3p	0.132568	0.32806	0.417411	0.518232	0.879303	0.285476	0.0558613	up	non-significant	one_vs_rest	NOT
Basal	hsa-miR-27b-5p	0.0852984	5.26432	0.415787	0.519047	0.880123	0.284794	0.0554568	up	non-significant	one_vs_rest	NOT
Basal	hsa-miR-6857-5p	0.00599483	-0.472736	0.413693	0.520101	0.880995	0.283912	0.0550264	up	non-significant	one_vs_rest	NOT
Basal	hsa-miR-1245b-3p	-0.242201	-0.305236	0.413446	0.520226	0.880995	0.283808	0.0550264	down	non-significant	one_vs_rest	NOT
Basal	hsa-miR-7-2-3p	-0.191485	-0.030133	0.41198	0.520966	0.881687	0.28319	0.0546858	down	non-significant	one_vs_rest	NOT
Basal	hsa-miR-3135a	-0.233663	-0.427082	0.410319	0.521808	0.882547	0.282489	0.054262	down	non-significant	one_vs_rest	NOT
Basal	hsa-miR-6823-3p	-0.118744	-0.443883	0.409347	0.522301	0.882818	0.282079	0.0541286	down	non-significant	one_vs_rest	NOT
Basal	hsa-miR-1278	0.192386	0.0108632	0.407942	0.523016	0.883463	0.281485	0.0538114	up	non-significant	one_vs_rest	NOT
Basal	hsa-miR-9985	0.0197055	-0.471214	0.406112	0.52395	0.884478	0.28071	0.0533131	up	non-significant	one_vs_rest	NOT
Basal	hsa-miR-3151-5p	0.0304744	-0.47432	0.403537	0.525268	0.886059	0.279619	0.0525374	up	non-significant	one_vs_rest	NOT
Basal	hsa-miR-3160-5p	0.0244686	-0.47025	0.402979	0.525555	0.886059	0.279382	0.0525374	up	non-significant	one_vs_rest	NOT
Basal	hsa-miR-6728-5p	0.0111816	-0.471765	0.401167	0.526487	0.88704	0.278612	0.0520566	up	non-significant	one_vs_rest	NOT
Basal	hsa-miR-3940-3p	0.13857	1.19072	0.40053	0.526816	0.88704	0.278341	0.0520566	up	non-significant	one_vs_rest	NOT
Basal	hsa-miR-6843-3p	-0.268534	-0.379162	0.399902	0.52714	0.88704	0.278074	0.0520566	down	non-significant	one_vs_rest	NOT
Basal	hsa-miR-3085-3p	0.23744	-0.389131	0.398339	0.527948	0.88748	0.277409	0.0518415	up	non-significant	one_vs_rest	NOT
Basal	hsa-miR-4652-5p	0.281687	-0.346153	0.398103	0.528071	0.88748	0.277308	0.0518415	up	non-significant	one_vs_rest	NOT
Basal	hsa-miR-6780a-3p	-0.220598	-0.378288	0.393967	0.530222	0.89053	0.275543	0.0503512	down	non-significant	one_vs_rest	NOT
Basal	hsa-miR-6860	0.264554	-0.361541	0.39243	0.531025	0.891027	0.274885	0.050109	up	non-significant	one_vs_rest	NOT
Basal	hsa-miR-6839-5p	-0.237182	-0.31152	0.392116	0.531189	0.891027	0.274751	0.050109	down	non-significant	one_vs_rest	NOT
Basal	hsa-miR-1343-5p	0.250246	-0.305394	0.387436	0.53365	0.894589	0.272743	0.0483765	up	non-significant	one_vs_rest	NOT
Basal	hsa-miR-3120-3p	0.164008	-0.0299239	0.38503	0.534923	0.89582	0.271708	0.0477793	up	non-significant	one_vs_rest	NOT
Basal	hsa-miR-4749-5p	0.171468	-0.343127	0.384773	0.53506	0.89582	0.271598	0.0477793	up	non-significant	one_vs_rest	NOT
Basal	hsa-miR-4711-3p	-0.00974486	-0.466484	0.383679	0.535641	0.896227	0.271126	0.0475821	down	non-significant	one_vs_rest	NOT
Basal	hsa-miR-4473	0.11474	1.57612	0.382344	0.536352	0.89685	0.27055	0.0472801	up	non-significant	one_vs_rest	NOT
Basal	hsa-miR-122-3p	-0.0497767	-0.472696	0.379274	0.537992	0.899027	0.269224	0.0462274	down	non-significant	one_vs_rest	NOT
Basal	hsa-miR-6763-5p	0.197737	-0.342216	0.37837	0.538477	0.89927	0.268833	0.0461099	up	non-significant	one_vs_rest	NOT
Basal	hsa-miR-4700-5p	-0.220124	-0.341442	0.372715	0.541528	0.903797	0.266379	0.0439292	down	non-significant	one_vs_rest	NOT
Basal	hsa-miR-4663	0.160463	-0.467417	0.360852	0.548034	0.913182	0.261193	0.0394428	up	non-significant	one_vs_rest	NOT
Basal	hsa-miR-4747-3p	-0.247799	-0.349973	0.360794	0.548066	0.913182	0.261167	0.0394428	down	non-significant	one_vs_rest	NOT
Basal	hsa-miR-10525-3p	-0.253887	-0.451426	0.36058	0.548185	0.913182	0.261073	0.0394428	down	non-significant	one_vs_rest	NOT
Basal	hsa-miR-3692-3p	-0.0361475	-0.473273	0.359905	0.548559	0.913232	0.260777	0.0394188	down	non-significant	one_vs_rest	NOT
Basal	hsa-miR-3124-5p	0.126586	0.327624	0.358217	0.549498	0.913884	0.260034	0.0391091	up	non-significant	one_vs_rest	NOT
Basal	hsa-miR-6741-3p	0.141462	0.0292245	0.357667	0.549805	0.913884	0.259791	0.0391091	up	non-significant	one_vs_rest	NOT
Basal	hsa-miR-6789-5p	-0.293207	-0.373508	0.357345	0.549984	0.913884	0.25965	0.0391091	down	non-significant	one_vs_rest	NOT
Basal	hsa-miR-432-3p	-0.152036	0.337404	0.35369	0.552032	0.916711	0.258036	0.0377673	down	non-significant	one_vs_rest	NOT
Basal	hsa-miR-3161	-0.264148	-0.387268	0.35281	0.552527	0.91696	0.257646	0.0376497	down	non-significant	one_vs_rest	NOT
Basal	hsa-miR-6825-3p	-0.196477	-0.463371	0.344755	0.557097	0.923966	0.254069	0.0343438	down	non-significant	one_vs_rest	NOT
Basal	hsa-miR-3139	-0.20268	0.295621	0.343647	0.557732	0.924212	0.253575	0.0342284	down	non-significant	one_vs_rest	NOT
Basal	hsa-miR-4536-5p	-0.122413	0.323482	0.343279	0.557942	0.924212	0.253411	0.0342284	down	non-significant	one_vs_rest	NOT
Basal	hsa-miR-3929	-0.351634	-0.165298	0.342612	0.558326	0.924269	0.253112	0.0342014	down	non-significant	one_vs_rest	NOT
Basal	hsa-miR-548ay-3p	-0.119459	0.601062	0.340667	0.559445	0.925412	0.252243	0.0336651	down	non-significant	one_vs_rest	NOT
Basal	hsa-miR-3943	-0.173896	0.322226	0.340201	0.559713	0.925412	0.252034	0.0336651	down	non-significant	one_vs_rest	NOT
Basal	hsa-miR-4693-3p	-0.293763	-0.419084	0.338339	0.560789	0.926613	0.2512	0.0331017	down	non-significant	one_vs_rest	NOT
Basal	hsa-miR-3610	-0.20948	-0.276745	0.334898	0.562789	0.929338	0.249654	0.0318263	down	non-significant	one_vs_rest	NOT
Basal	hsa-miR-581	-0.155721	-0.0793058	0.333389	0.56367	0.930214	0.248975	0.0314172	down	non-significant	one_vs_rest	NOT
Basal	hsa-miR-548ba	0.201732	-0.117472	0.332134	0.564405	0.930848	0.248409	0.0311214	up	non-significant	one_vs_rest	NOT
Basal	hsa-miR-3660	0.12487	-0.353381	0.325406	0.568377	0.936665	0.245364	0.0284155	up	non-significant	one_vs_rest	NOT
Basal	hsa-miR-7155-5p	-0.331285	-0.439731	0.324965	0.568639	0.936665	0.245163	0.0284155	down	non-significant	one_vs_rest	NOT
Basal	hsa-miR-1224-5p	0.292942	0.12794	0.322675	0.570005	0.938332	0.244122	0.0276435	up	non-significant	one_vs_rest	NOT
Basal	hsa-miR-4674	-0.228858	-0.350166	0.321774	0.570543	0.938636	0.243711	0.0275029	down	non-significant	one_vs_rest	NOT
Basal	hsa-miR-676-5p	-0.230607	-0.339271	0.320102	0.571546	0.939131	0.242949	0.027274	down	non-significant	one_vs_rest	NOT
Basal	hsa-miR-196b-3p	-0.186367	0.106658	0.319887	0.571676	0.939131	0.24285	0.027274	down	non-significant	one_vs_rest	NOT
Basal	hsa-miR-6794-5p	-0.273297	-0.435106	0.319503	0.571907	0.939131	0.242675	0.027274	down	non-significant	one_vs_rest	NOT
Basal	hsa-miR-147a	-0.230622	-0.333083	0.31844	0.572546	0.9396	0.242189	0.0270571	down	non-significant	one_vs_rest	NOT
Basal	hsa-miR-3117-3p	0.116316	1.61087	0.317085	0.573365	0.939803	0.241569	0.0269634	up	non-significant	one_vs_rest	NOT
Basal	hsa-miR-3681-5p	-0.208811	-0.342013	0.316277	0.573854	0.939803	0.241199	0.0269634	down	non-significant	one_vs_rest	NOT
Basal	hsa-miR-4429	-0.0312878	-0.4724	0.315471	0.574342	0.939803	0.240829	0.0269634	down	non-significant	one_vs_rest	NOT
Basal	hsa-miR-6861-5p	0.167055	-0.444131	0.315075	0.574583	0.939803	0.240647	0.0269634	up	non-significant	one_vs_rest	NOT
Basal	hsa-miR-7157-3p	0.00406902	-0.472882	0.314593	0.574875	0.939803	0.240427	0.0269634	up	non-significant	one_vs_rest	NOT
Basal	hsa-miR-5089-5p	0.172799	-0.43143	0.314189	0.575121	0.939803	0.240241	0.0269634	up	non-significant	one_vs_rest	NOT
Basal	hsa-miR-6758-5p	-0.322343	-0.386751	0.31414	0.575151	0.939803	0.240218	0.0269634	down	non-significant	one_vs_rest	NOT
Basal	hsa-miR-3661	-0.26966	-0.322894	0.312501	0.57615	0.940855	0.239465	0.0264772	down	non-significant	one_vs_rest	NOT
Basal	hsa-miR-4422	0.142164	0.579444	0.307076	0.57948	0.945712	0.236961	0.0242412	up	non-significant	one_vs_rest	NOT
Basal	hsa-miR-1229-5p	0.00371936	-0.465296	0.304894	0.58083	0.947332	0.235951	0.0234976	up	non-significant	one_vs_rest	NOT
Basal	hsa-miR-6855-3p	0.13202	-0.38296	0.30372	0.58156	0.947939	0.235406	0.0232196	up	non-significant	one_vs_rest	NOT
Basal	hsa-miR-3619-5p	-0.111332	2.04399	0.30235	0.582413	0.948747	0.234769	0.0228498	down	non-significant	one_vs_rest	NOT
Basal	hsa-miR-151a-3p	-0.0570957	8.9008	0.298081	0.585088	0.952519	0.232779	0.0211262	down	non-significant	one_vs_rest	NOT
Basal	hsa-miR-605-5p	0.146246	-0.0209665	0.297193	0.585648	0.952845	0.232364	0.0209776	up	non-significant	one_vs_rest	NOT
Basal	hsa-miR-6815-5p	-0.132324	0.469606	0.295779	0.586541	0.953544	0.231702	0.0206593	down	non-significant	one_vs_rest	NOT
Basal	hsa-miR-1539	-0.201058	-0.444857	0.295375	0.586796	0.953544	0.231513	0.0206593	down	non-significant	one_vs_rest	NOT
Basal	hsa-miR-6816-3p	-0.0788442	-0.465995	0.293883	0.587743	0.954497	0.230813	0.0202255	down	non-significant	one_vs_rest	NOT
Basal	hsa-miR-4482-5p	0.351156	-0.439561	0.291268	0.589409	0.956191	0.229583	0.0194552	up	non-significant	one_vs_rest	NOT
Basal	hsa-miR-5009-5p	-0.255821	-0.344657	0.291115	0.589507	0.956191	0.229511	0.0194552	down	non-significant	one_vs_rest	NOT
Basal	hsa-miR-3162-5p	0.100634	-0.450632	0.287487	0.591835	0.959381	0.227799	0.0180089	up	non-significant	one_vs_rest	NOT
Basal	hsa-miR-6845-3p	-0.187972	-0.426008	0.284839	0.593547	0.961337	0.226545	0.0171244	down	non-significant	one_vs_rest	NOT
Basal	hsa-miR-30a-5p	0.105991	13.1348	0.283778	0.594236	0.961337	0.226041	0.0171244	up	non-significant	one_vs_rest	YES
Basal	hsa-miR-4768-3p	0.123202	-0.444028	0.283139	0.594651	0.961337	0.225738	0.0171244	up	non-significant	one_vs_rest	NOT
Basal	hsa-miR-548j-5p	0.0827658	2.1925	0.283003	0.594739	0.961337	0.225673	0.0171244	up	non-significant	one_vs_rest	NOT
Basal	hsa-miR-1266-3p	-0.314293	-0.423991	0.282827	0.594854	0.961337	0.225589	0.0171244	down	non-significant	one_vs_rest	NOT
Basal	hsa-miR-4775	0.103716	0.554461	0.281489	0.595727	0.96216	0.224953	0.0167525	up	non-significant	one_vs_rest	NOT
Basal	hsa-miR-3928-5p	0.164101	-0.38495	0.280421	0.596425	0.962702	0.224444	0.016508	up	non-significant	one_vs_rest	NOT
Basal	hsa-miR-6818-5p	0.0952768	0.637868	0.278588	0.597628	0.963906	0.223569	0.0159652	up	non-significant	one_vs_rest	NOT
Basal	hsa-miR-4643	0.00428556	-0.471477	0.278178	0.597898	0.963906	0.223373	0.0159652	up	non-significant	one_vs_rest	NOT
Basal	hsa-miR-187-5p	-0.285819	0.226143	0.277422	0.598396	0.964122	0.223011	0.0158678	down	non-significant	one_vs_rest	NOT
Basal	hsa-miR-374b-5p	0.0449095	11.8987	0.275768	0.599488	0.965297	0.222219	0.0153392	up	non-significant	one_vs_rest	NOT
Basal	hsa-miR-3191-5p	0.22699	-0.39996	0.274825	0.600113	0.965506	0.221767	0.0152449	up	non-significant	one_vs_rest	NOT
Basal	hsa-miR-548av-5p	-0.218347	-0.451934	0.274281	0.600475	0.965506	0.221505	0.0152449	down	non-significant	one_vs_rest	NOT
Basal	hsa-miR-205-5p	-0.137254	13.4879	0.273925	0.600711	0.965506	0.221334	0.0152449	down	non-significant	one_vs_rest	NOT
Basal	hsa-miR-6834-5p	-0.0387926	-0.465302	0.271972	0.602012	0.967011	0.220395	0.0145685	down	non-significant	one_vs_rest	NOT
Basal	hsa-miR-4520-3p	-0.32441	-0.41751	0.269155	0.603899	0.968951	0.219036	0.0136981	down	non-significant	one_vs_rest	NOT
Basal	hsa-miR-548as-3p	-0.0729992	-0.463177	0.268752	0.60417	0.968951	0.218841	0.0136981	down	non-significant	one_vs_rest	NOT
Basal	hsa-miR-6804-5p	0.156214	-0.211176	0.268536	0.604316	0.968951	0.218736	0.0136981	up	non-significant	one_vs_rest	NOT
Basal	hsa-miR-7853-5p	-0.0662483	-0.468894	0.263402	0.607792	0.973937	0.216245	0.0114693	down	non-significant	one_vs_rest	NOT
Basal	hsa-miR-4709-5p	0.181814	-0.381125	0.261937	0.608793	0.974951	0.21553	0.0110173	up	non-significant	one_vs_rest	NOT
Basal	hsa-miR-5094	0.0335233	-0.192304	0.261019	0.609421	0.975368	0.215082	0.0108315	up	non-significant	one_vs_rest	NOT
Basal	hsa-miR-3622b-3p	-0.22903	-0.310986	0.258106	0.611424	0.977404	0.213657	0.00992576	down	non-significant	one_vs_rest	NOT
Basal	hsa-miR-371b-5p	0.166407	-0.139101	0.258097	0.611431	0.977404	0.213653	0.00992576	up	non-significant	one_vs_rest	NOT
Basal	hsa-miR-561-5p	0.178468	0.0263626	0.255846	0.612989	0.979305	0.212548	0.00908214	up	non-significant	one_vs_rest	NOT
Basal	hsa-miR-3606-3p	-0.253996	-0.459431	0.254755	0.613747	0.979926	0.212011	0.00880673	down	non-significant	one_vs_rest	NOT
Basal	hsa-miR-4720-5p	-0.190564	-0.371201	0.253946	0.61431	0.980235	0.211613	0.00867001	down	non-significant	one_vs_rest	NOT
Basal	hsa-miR-4774-5p	-0.213297	-0.361278	0.250404	0.616791	0.983602	0.209862	0.00718073	down	non-significant	one_vs_rest	NOT
Basal	hsa-miR-3605-3p	0.0561657	2.47998	0.248507	0.618128	0.985142	0.208921	0.00650129	up	non-significant	one_vs_rest	NOT
Basal	hsa-miR-4748	0.127133	-0.462958	0.246768	0.61936	0.986513	0.208057	0.00589734	up	non-significant	one_vs_rest	NOT
Basal	hsa-miR-4529-5p	0.156841	-0.356449	0.245698	0.62012	0.986846	0.207524	0.00575082	up	non-significant	one_vs_rest	NOT
Basal	hsa-miR-4796-3p	0.110744	0.301069	0.245427	0.620314	0.986846	0.207389	0.00575082	up	non-significant	one_vs_rest	NOT
Basal	hsa-miR-4641	0.140384	-0.322525	0.24305	0.622012	0.988723	0.206201	0.00492521	up	non-significant	one_vs_rest	NOT
Basal	hsa-miR-6878-3p	0.0980896	-0.344033	0.242732	0.62224	0.988723	0.206042	0.00492521	up	non-significant	one_vs_rest	NOT
Basal	hsa-miR-1914-5p	0.160126	-0.103102	0.241767	0.622933	0.989232	0.205559	0.00470181	up	non-significant	one_vs_rest	NOT
Basal	hsa-miR-4682	-0.196122	-0.317575	0.238566	0.625244	0.992308	0.203951	0.00335357	down	non-significant	one_vs_rest	NOT
Basal	hsa-miR-376a-2-5p	0.114895	0.309335	0.234575	0.628152	0.995871	0.201935	0.00179682	up	non-significant	one_vs_rest	NOT
Basal	hsa-miR-1289	-0.070701	-0.46432	0.234455	0.62824	0.995871	0.201874	0.00179682	down	non-significant	one_vs_rest	NOT
Basal	hsa-miR-6802-5p	-0.181577	-0.3389	0.228637	0.632536	1	0.198914	0	down	non-significant	one_vs_rest	NOT
Basal	hsa-miR-6827-5p	0.146406	-0.17444	0.228304	0.632784	1	0.198745	0	up	non-significant	one_vs_rest	NOT
Basal	hsa-miR-6878-5p	0.164998	-0.429256	0.228004	0.633008	1	0.198591	0	up	non-significant	one_vs_rest	NOT
Basal	hsa-miR-5692c	-0.150328	0.506067	0.225572	0.634827	1	0.197345	0	down	non-significant	one_vs_rest	NOT
Basal	hsa-miR-3149	0.129758	0.176237	0.221754	0.637706	1	0.195379	0	up	non-significant	one_vs_rest	NOT
Basal	hsa-miR-548m	-0.0535358	-0.464725	0.220879	0.638371	1	0.194927	0	down	non-significant	one_vs_rest	NOT
Basal	hsa-miR-3934-3p	0.180505	-0.279385	0.220602	0.638582	1	0.194784	0	up	non-significant	one_vs_rest	NOT
Basal	hsa-miR-6813-5p	0.165333	-0.29233	0.218001	0.640567	1	0.193435	0	up	non-significant	one_vs_rest	NOT
Basal	hsa-miR-6850-3p	0.14584	0.208707	0.214337	0.643389	1	0.191527	0	up	non-significant	one_vs_rest	NOT
Basal	hsa-miR-6742-3p	0.118356	0.131933	0.2098	0.646924	1	0.189147	0	up	non-significant	one_vs_rest	NOT
Basal	hsa-miR-219a-5p	0.122977	-0.0956113	0.208024	0.64832	1	0.18821	0	up	non-significant	one_vs_rest	NOT
Basal	hsa-miR-6880-5p	-0.10451	-0.464454	0.207646	0.648619	1	0.18801	0	down	non-significant	one_vs_rest	NOT
Basal	hsa-miR-95-3p	0.063628	7.3219	0.205825	0.65006	1	0.187047	0	up	non-significant	one_vs_rest	NOT
Basal	hsa-miR-5708	0.091318	-0.423842	0.205613	0.650228	1	0.186934	0	up	non-significant	one_vs_rest	NOT
Basal	hsa-miR-1287-3p	0.0725762	2.15209	0.204816	0.650861	1	0.186512	0	up	non-significant	one_vs_rest	NOT
Basal	hsa-miR-6854-3p	-0.129696	-0.038647	0.204042	0.651478	1	0.1861	0	down	non-significant	one_vs_rest	NOT
Basal	hsa-miR-3678-5p	0.088324	-0.458079	0.201755	0.653308	1	0.184882	0	up	non-significant	one_vs_rest	NOT
Basal	hsa-miR-543	-0.0577461	4.12768	0.198859	0.655644	1	0.183332	0	down	non-significant	one_vs_rest	NOT
Basal	hsa-miR-4495	-0.116505	-0.468816	0.198359	0.656048	1	0.183064	0	down	non-significant	one_vs_rest	NOT
Basal	hsa-miR-3938	0.176019	-0.358571	0.197864	0.65645	1	0.182798	0	up	non-significant	one_vs_rest	NOT
Basal	hsa-miR-3120-5p	-0.13282	-0.470069	0.196703	0.657395	1	0.182173	0	down	non-significant	one_vs_rest	NOT
Basal	hsa-miR-6767-3p	-0.135498	-0.465308	0.196434	0.657615	1	0.182028	0	down	non-significant	one_vs_rest	NOT
Basal	hsa-miR-4420	-0.137491	-0.456721	0.196404	0.657639	1	0.182013	0	down	non-significant	one_vs_rest	NOT
Basal	hsa-miR-6755-3p	0.135841	-0.20668	0.195529	0.658354	1	0.18154	0	up	non-significant	one_vs_rest	NOT
Basal	hsa-miR-1226-5p	0.116174	-0.295961	0.192987	0.660442	1	0.180165	0	up	non-significant	one_vs_rest	NOT
Basal	hsa-miR-499b-5p	0.126184	-0.0540384	0.192864	0.660543	1	0.180099	0	up	non-significant	one_vs_rest	NOT
Basal	hsa-miR-4685-3p	-0.125967	-0.0095659	0.192785	0.660609	1	0.180056	0	down	non-significant	one_vs_rest	NOT
Basal	hsa-miR-6515-3p	0.104263	0.113838	0.191969	0.661283	1	0.179613	0	up	non-significant	one_vs_rest	NOT
Basal	hsa-miR-4650-3p	-0.129076	-0.463837	0.191466	0.661699	1	0.179339	0	down	non-significant	one_vs_rest	NOT
Basal	hsa-miR-6769a-3p	0.132026	-0.443797	0.191278	0.661855	1	0.179237	0	up	non-significant	one_vs_rest	NOT
Basal	hsa-miR-6726-3p	-0.0941157	0.294308	0.189094	0.663672	1	0.178047	0	down	non-significant	one_vs_rest	NOT
Basal	hsa-miR-4442	0.176272	-0.4053	0.182921	0.668875	1	0.174655	0	up	non-significant	one_vs_rest	NOT
Basal	hsa-miR-4706	-0.150476	-0.423288	0.182828	0.668954	1	0.174604	0	down	non-significant	one_vs_rest	NOT
Basal	hsa-miR-6875-5p	0.0923212	-0.463231	0.181569	0.670028	1	0.173907	0	up	non-significant	one_vs_rest	NOT
Basal	hsa-miR-4632-3p	0.135562	-0.13501	0.181558	0.670038	1	0.173901	0	up	non-significant	one_vs_rest	NOT
Basal	hsa-miR-3138	-0.113993	-0.461916	0.179695	0.671636	1	0.172866	0	down	non-significant	one_vs_rest	NOT
Basal	hsa-miR-4699-3p	0.159909	-0.305469	0.179156	0.6721	1	0.172566	0	up	non-significant	one_vs_rest	NOT
Basal	hsa-miR-6743-3p	-0.128548	-0.195547	0.178651	0.672535	1	0.172285	0	down	non-significant	one_vs_rest	NOT
Basal	hsa-miR-6834-3p	0.143342	-0.434003	0.178394	0.672757	1	0.172141	0	up	non-significant	one_vs_rest	NOT
Basal	hsa-miR-190a-5p	-0.0550836	5.85698	0.176917	0.674036	1	0.171317	0	down	non-significant	one_vs_rest	NOT
Basal	hsa-miR-5088-5p	0.137301	-0.436759	0.176777	0.674158	1	0.171238	0	up	non-significant	one_vs_rest	NOT
Basal	hsa-miR-6774-5p	0.131884	-0.236247	0.176346	0.674532	1	0.170997	0	up	non-significant	one_vs_rest	NOT
Basal	hsa-miR-3936	-0.166212	-0.368578	0.17609	0.674755	1	0.170854	0	down	non-significant	one_vs_rest	NOT
Basal	hsa-miR-18b-3p	-0.170155	-0.176248	0.174723	0.675948	1	0.170087	0	down	non-significant	one_vs_rest	NOT
Basal	hsa-miR-6808-3p	-0.138611	-0.075861	0.173643	0.676895	1	0.169479	0	down	non-significant	one_vs_rest	NOT
Basal	hsa-miR-4784	-0.150515	-0.462308	0.172811	0.677625	1	0.16901	0	down	non-significant	one_vs_rest	NOT
Basal	hsa-miR-151b	0.054023	7.43522	0.172609	0.677804	1	0.168896	0	up	non-significant	one_vs_rest	NOT
Basal	hsa-miR-3173-3p	-0.170943	-0.363896	0.171537	0.67875	1	0.16829	0	down	non-significant	one_vs_rest	NOT
Basal	hsa-miR-4664-5p	0.0902595	0.823128	0.171174	0.679071	1	0.168085	0	up	non-significant	one_vs_rest	YES
Basal	hsa-miR-6793-5p	0.160715	-0.373268	0.169888	0.680212	1	0.167356	0	up	non-significant	one_vs_rest	NOT
Basal	hsa-miR-548au-3p	0.170634	-0.448479	0.168925	0.681069	1	0.166809	0	up	non-significant	one_vs_rest	NOT
Basal	hsa-miR-4711-5p	0.13056	-0.449779	0.16809	0.681815	1	0.166334	0	up	non-significant	one_vs_rest	NOT
Basal	hsa-miR-1307-5p	-0.0611352	4.1161	0.16698	0.68281	1	0.1657	0	down	non-significant	one_vs_rest	NOT
Basal	hsa-miR-3150a-5p	-0.145011	0.0494338	0.165488	0.684153	1	0.164847	0	down	non-significant	one_vs_rest	NOT
Basal	hsa-miR-9898	-0.163052	-0.0906503	0.164333	0.685198	1	0.164184	0	down	non-significant	one_vs_rest	NOT
Basal	hsa-miR-371b-3p	-0.172681	-0.261636	0.163431	0.686017	1	0.163665	0	down	non-significant	one_vs_rest	NOT
Basal	hsa-miR-550a-3-5p	0.121329	-0.0161435	0.162742	0.686645	1	0.163268	0	up	non-significant	one_vs_rest	NOT
Basal	hsa-miR-6821-5p	0.126256	-0.4321	0.160586	0.688618	1	0.162022	0	up	non-significant	one_vs_rest	NOT
Basal	hsa-miR-3646	0.0882248	-0.42709	0.159183	0.68991	1	0.161208	0	up	non-significant	one_vs_rest	NOT
Basal	hsa-miR-6863	-0.351979	-0.443661	0.158905	0.690167	1	0.161046	0	down	non-significant	one_vs_rest	NOT
Basal	hsa-miR-6814-3p	0.0582887	-0.437624	0.157462	0.691504	1	0.160205	0	up	non-significant	one_vs_rest	NOT
Basal	hsa-miR-4467	0.0847207	-0.33196	0.155373	0.693453	1	0.158983	0	up	non-significant	one_vs_rest	NOT
Basal	hsa-miR-4715-3p	-0.156906	-0.461588	0.154676	0.694106	1	0.158574	0	down	non-significant	one_vs_rest	NOT
Basal	hsa-miR-6892-3p	-0.157089	-0.462243	0.154654	0.694127	1	0.158561	0	down	non-significant	one_vs_rest	NOT
Basal	hsa-miR-769-5p	0.0459895	7.02433	0.154514	0.694258	1	0.158479	0	up	non-significant	one_vs_rest	NOT
Basal	hsa-miR-548x-3p	-0.12522	-0.468867	0.153846	0.694887	1	0.158086	0	down	non-significant	one_vs_rest	NOT
Basal	hsa-miR-1236-5p	0.114005	-0.469211	0.153242	0.695456	1	0.15773	0	up	non-significant	one_vs_rest	NOT
Basal	hsa-miR-122-5p	0.132567	0.201428	0.152533	0.696127	1	0.157312	0	up	non-significant	one_vs_rest	NOT
Basal	hsa-miR-6816-5p	0.139527	-0.36975	0.152438	0.696217	1	0.157256	0	up	non-significant	one_vs_rest	NOT
Basal	hsa-miR-200b-5p	0.0536138	6.70216	0.150116	0.698425	1	0.15588	0	up	non-significant	one_vs_rest	NOT
Basal	hsa-miR-4742-5p	-0.0772309	0.509096	0.149682	0.698839	1	0.155623	0	down	non-significant	one_vs_rest	NOT
Basal	hsa-miR-3158-5p	-0.079227	0.743048	0.147106	0.701317	1	0.154086	0	down	non-significant	one_vs_rest	NOT
Basal	hsa-miR-3150b-5p	-0.212848	-0.0795487	0.145934	0.702452	1	0.153384	0	down	non-significant	one_vs_rest	NOT
Basal	hsa-miR-4689	-0.146554	-0.379046	0.140802	0.707485	1	0.150282	0	down	non-significant	one_vs_rest	NOT
Basal	hsa-miR-6853-3p	0.0997595	0.0597549	0.140076	0.708206	1	0.149841	0	up	non-significant	one_vs_rest	NOT
Basal	hsa-miR-4697-5p	-0.189064	-0.45745	0.137991	0.710286	1	0.148566	0	down	non-significant	one_vs_rest	NOT
Basal	hsa-miR-4660	-0.123581	-0.073054	0.137875	0.710403	1	0.148495	0	down	non-significant	one_vs_rest	NOT
Basal	hsa-miR-760	-0.0826682	1.86258	0.137688	0.710591	1	0.14838	0	down	non-significant	one_vs_rest	NOT
Basal	hsa-miR-548ab	-0.110898	-0.46919	0.134193	0.714124	1	0.146226	0	down	non-significant	one_vs_rest	NOT
Basal	hsa-miR-6505-3p	0.0941886	-0.462125	0.133142	0.715197	1	0.145575	0	up	non-significant	one_vs_rest	NOT
Basal	hsa-miR-3146	0.113328	-0.332926	0.133136	0.715202	1	0.145571	0	up	non-significant	one_vs_rest	NOT
Basal	hsa-miR-4424	0.0934135	-0.462772	0.132906	0.715438	1	0.145428	0	up	non-significant	one_vs_rest	NOT
Basal	hsa-miR-659-5p	-0.126061	-0.275837	0.129385	0.71907	1	0.143229	0	down	non-significant	one_vs_rest	NOT
Basal	hsa-miR-6854-5p	-0.105418	-0.126629	0.122831	0.725984	1	0.139073	0	down	non-significant	one_vs_rest	NOT
Basal	hsa-miR-7108-3p	0.0384185	-0.394883	0.120899	0.728062	1	0.137832	0	up	non-significant	one_vs_rest	NOT
Basal	hsa-miR-345-3p	0.0745732	0.550172	0.113904	0.735742	1	0.133274	0	up	non-significant	one_vs_rest	NOT
Basal	hsa-miR-6768-5p	-0.283261	-0.403132	0.112374	0.737457	1	0.132263	0	down	non-significant	one_vs_rest	NOT
Basal	hsa-miR-4518	0.0844198	0.314462	0.111796	0.738108	1	0.13188	0	up	non-significant	one_vs_rest	NOT
Basal	hsa-miR-6789-3p	0.0775572	-0.176485	0.111186	0.738797	1	0.131475	0	up	non-significant	one_vs_rest	NOT
Basal	hsa-miR-3918	-0.260436	-0.451891	0.111112	0.738882	1	0.131425	0	down	non-significant	one_vs_rest	NOT
Basal	hsa-miR-3121-3p	0.104582	-0.391179	0.110409	0.739679	1	0.130957	0	up	non-significant	one_vs_rest	NOT
Basal	hsa-miR-4672	0.116199	-0.429105	0.107271	0.743273	1	0.128852	0	up	non-significant	one_vs_rest	NOT
Basal	hsa-miR-6715a-3p	0.0592464	-0.355856	0.107034	0.743546	1	0.128692	0	up	non-significant	one_vs_rest	NOT
Basal	hsa-miR-4782-5p	-0.0348017	-0.47619	0.106721	0.743908	1	0.128481	0	down	non-significant	one_vs_rest	NOT
Basal	hsa-miR-3085-5p	0.0648043	-0.350926	0.106136	0.744587	1	0.128084	0	up	non-significant	one_vs_rest	NOT
Basal	hsa-miR-1234-3p	0.0959659	-0.172337	0.103158	0.748072	1	0.126056	0	up	non-significant	one_vs_rest	NOT
Basal	hsa-miR-6876-3p	-0.177202	-0.420382	0.100564	0.751153	1	0.124271	0	down	non-significant	one_vs_rest	NOT
Basal	hsa-miR-4729	0.0919808	-0.383583	0.0996731	0.752222	1	0.123654	0	up	non-significant	one_vs_rest	NOT
Basal	hsa-miR-503-5p	-0.0534575	6.96823	0.0982136	0.753984	1	0.122638	0	down	non-significant	one_vs_rest	NOT
Basal	hsa-miR-1292-5p	0.043664	1.85748	0.0971728	0.755249	1	0.12191	0	up	non-significant	one_vs_rest	NOT
Basal	hsa-miR-5008-5p	-0.0851405	0.523379	0.0969435	0.755529	1	0.121749	0	down	non-significant	one_vs_rest	NOT
Basal	hsa-miR-4640-5p	0.0781558	0.273166	0.0958992	0.756807	1	0.121015	0	up	non-significant	one_vs_rest	NOT
Basal	hsa-miR-890	0.130542	-0.260699	0.0949553	0.75797	1	0.120348	0	up	non-significant	one_vs_rest	NOT
Basal	hsa-miR-6867-5p	-0.168278	-0.443212	0.0922892	0.761287	1	0.118452	0	down	non-significant	one_vs_rest	NOT
Basal	hsa-miR-301a-5p	0.0732497	0.486909	0.0919228	0.761747	1	0.118189	0	up	non-significant	one_vs_rest	NOT
Basal	hsa-miR-15a-3p	0.0499481	0.980339	0.0918487	0.76184	1	0.118136	0	up	non-significant	one_vs_rest	NOT
Basal	hsa-miR-3940-5p	-0.122242	-0.446414	0.0913805	0.762429	1	0.1178	0	down	non-significant	one_vs_rest	NOT
Basal	hsa-miR-3148	0.0822958	-0.382611	0.0911098	0.762771	1	0.117606	0	up	non-significant	one_vs_rest	NOT
Basal	hsa-miR-219b-5p	0.0557094	0.480609	0.0909202	0.763011	1	0.117469	0	up	non-significant	one_vs_rest	NOT
Basal	hsa-miR-6724-5p	-0.0522387	1.60528	0.0874587	0.767433	1	0.114959	0	down	non-significant	one_vs_rest	NOT
Basal	hsa-miR-6751-3p	0.0697244	-0.306547	0.0867405	0.768363	1	0.114434	0	up	non-significant	one_vs_rest	NOT
Basal	hsa-miR-6765-5p	-0.0723603	-0.473517	0.0857773	0.769616	1	0.113726	0	down	non-significant	one_vs_rest	NOT
Basal	hsa-miR-6788-3p	0.0582918	-0.275716	0.0854435	0.770052	1	0.11348	0	up	non-significant	one_vs_rest	NOT
Basal	hsa-miR-4470	-0.08432	0.44965	0.0838043	0.772207	1	0.112266	0	down	non-significant	one_vs_rest	NOT
Basal	hsa-miR-6880-3p	0.0830403	-0.14428	0.0820867	0.774489	1	0.110985	0	up	non-significant	one_vs_rest	NOT
Basal	hsa-miR-4658	0.0750998	-0.372086	0.0814598	0.775329	1	0.110514	0	up	non-significant	one_vs_rest	NOT
Basal	hsa-miR-624-3p	-0.0593659	0.698212	0.0796605	0.777758	1	0.109155	0	down	non-significant	one_vs_rest	NOT
Basal	hsa-miR-145-3p	-0.0384936	7.94504	0.0788111	0.778915	1	0.10851	0	down	non-significant	one_vs_rest	NOT
Basal	hsa-miR-6742-5p	-0.147002	-0.347081	0.0787303	0.779026	1	0.108448	0	down	non-significant	one_vs_rest	NOT
Basal	hsa-miR-186-3p	0.0791452	-0.10734	0.0759259	0.782896	1	0.106296	0	up	non-significant	one_vs_rest	NOT
Basal	hsa-miR-875-3p	-0.10073	-0.467136	0.0758244	0.783038	1	0.106217	0	down	non-significant	one_vs_rest	NOT
Basal	hsa-miR-3124-3p	0.0743449	-0.444044	0.0737655	0.785931	1	0.104616	0	up	non-significant	one_vs_rest	NOT
Basal	hsa-miR-4710	-0.208577	-0.416108	0.0702133	0.791027	1	0.101809	0	down	non-significant	one_vs_rest	NOT
Basal	hsa-miR-1913	0.0356909	-0.353058	0.0695167	0.792042	1	0.101252	0	up	non-significant	one_vs_rest	NOT
Basal	hsa-miR-3194-5p	-0.0478041	1.3961	0.0687727	0.793132	1	0.100654	0	down	non-significant	one_vs_rest	NOT
Basal	hsa-let-7g-5p	-0.0225374	14.3052	0.0682786	0.79386	1	0.100256	0	down	non-significant	one_vs_rest	NOT
Basal	hsa-miR-6848-5p	0.0694168	-0.463522	0.0675358	0.794959	1	0.0996553	0	up	non-significant	one_vs_rest	NOT
Basal	hsa-miR-4493	0.00666279	-0.454625	0.065321	0.798275	1	0.0978473	0	up	non-significant	one_vs_rest	NOT
Basal	hsa-miR-4661-5p	0.0736021	0.171288	0.0644786	0.799553	1	0.097153	0	up	non-significant	one_vs_rest	NOT
Basal	hsa-miR-147b-5p	0.0502253	1.8495	0.0636094	0.80088	1	0.0964328	0	up	non-significant	one_vs_rest	NOT
Basal	hsa-miR-4676-5p	-0.423638	-0.436498	0.0625529	0.802506	1	0.0955519	0	down	non-significant	one_vs_rest	NOT
Basal	hsa-miR-7152-3p	-0.129436	-0.423041	0.0619877	0.803381	1	0.0950782	0	down	non-significant	one_vs_rest	NOT
Basal	hsa-miR-373-3p	-0.0758697	0.137254	0.0611952	0.804617	1	0.0944109	0	down	non-significant	one_vs_rest	NOT
Basal	hsa-miR-589-3p	0.0365113	1.26422	0.0587232	0.808525	1	0.0923063	0	up	non-significant	one_vs_rest	NOT
Basal	hsa-miR-125b-2-3p	-0.0337397	5.11647	0.0583648	0.809099	1	0.0919981	0	down	non-significant	one_vs_rest	YES
Basal	hsa-miR-10398-5p	0.0469894	-0.428296	0.0575851	0.810354	1	0.0913251	0	up	non-significant	one_vs_rest	NOT
Basal	hsa-miR-374c-3p	-0.0981152	-0.325281	0.0569069	0.811453	1	0.0907365	0	down	non-significant	one_vs_rest	NOT
Basal	hsa-miR-4723-3p	-0.0875623	-0.307247	0.0553757	0.81396	1	0.0893969	0	down	non-significant	one_vs_rest	NOT
Basal	hsa-miR-5680	0.056742	-0.29666	0.0544905	0.815426	1	0.0886154	0	up	non-significant	one_vs_rest	NOT
Basal	hsa-miR-4646-3p	0.0691589	-0.308005	0.0541078	0.816064	1	0.088276	0	up	non-significant	one_vs_rest	NOT
Basal	hsa-miR-6869-5p	-0.000685379	-0.432307	0.0539304	0.81636	1	0.0881183	0	down	non-significant	one_vs_rest	NOT
Basal	hsa-miR-3129-5p	0.0436383	0.68049	0.0499196	0.823203	1	0.0844929	0	up	non-significant	one_vs_rest	NOT
Basal	hsa-miR-5089-3p	0.0118999	-0.398576	0.0492591	0.824358	1	0.0838844	0	up	non-significant	one_vs_rest	NOT
Basal	hsa-miR-889-5p	-0.0663731	-0.0705098	0.0487976	0.825169	1	0.0834571	0	down	non-significant	one_vs_rest	NOT
Basal	hsa-miR-548b-5p	-0.0785506	-0.469398	0.0460978	0.829998	1	0.0809228	0	down	non-significant	one_vs_rest	NOT
Basal	hsa-miR-6729-5p	0.0619435	-0.434557	0.0447163	0.832526	1	0.0796019	0	up	non-significant	one_vs_rest	NOT
Basal	hsa-miR-5010-5p	0.0487506	0.142936	0.0447062	0.832545	1	0.0795922	0	up	non-significant	one_vs_rest	NOT
Basal	hsa-miR-3187-5p	0.0314409	0.183072	0.0443777	0.833152	1	0.0792755	0	up	non-significant	one_vs_rest	NOT
Basal	hsa-miR-6766-3p	0.0653384	-0.209474	0.0441772	0.833524	1	0.0790818	0	up	non-significant	one_vs_rest	NOT
Basal	hsa-miR-4533	-0.0504066	-0.470222	0.0422895	0.837069	1	0.0772388	0	down	non-significant	one_vs_rest	NOT
Basal	hsa-miR-6508-3p	0.0593634	-0.327688	0.0422565	0.837132	1	0.0772062	0	up	non-significant	one_vs_rest	NOT
Basal	hsa-miR-30b-5p	-0.0280945	11.8052	0.0415726	0.838437	1	0.0765297	0	down	non-significant	one_vs_rest	NOT
Basal	hsa-miR-3188	0.0630547	0.196196	0.0410876	0.839369	1	0.0760471	0	up	non-significant	one_vs_rest	NOT
Basal	hsa-miR-3942-3p	0.0807133	-0.120463	0.0401046	0.841276	1	0.0750614	0	up	non-significant	one_vs_rest	NOT
Basal	hsa-miR-3910	-0.0459604	0.406999	0.038742	0.843961	1	0.0736778	0	down	non-significant	one_vs_rest	NOT
Basal	hsa-miR-514b-3p	-0.0517842	-0.422857	0.0383428	0.844756	1	0.0732685	0	down	non-significant	one_vs_rest	NOT
Basal	hsa-miR-6504-5p	-0.0621619	0.0261289	0.0382778	0.844886	1	0.0732017	0	down	non-significant	one_vs_rest	NOT
Basal	hsa-miR-1269a	-0.153825	3.93926	0.0376346	0.846179	1	0.0725379	0	down	non-significant	one_vs_rest	NOT
Basal	hsa-miR-4773	0.00491746	-0.370955	0.0370925	0.847277	1	0.0719747	0	up	non-significant	one_vs_rest	NOT
Basal	hsa-miR-204-5p	0.0432244	3.03882	0.0344989	0.85265	1	0.0692294	0	up	non-significant	one_vs_rest	YES
Basal	hsa-miR-6726-5p	0.0443836	-0.440953	0.0343438	0.852977	1	0.0690624	0	up	non-significant	one_vs_rest	NOT
Basal	hsa-miR-5587-3p	0.0726928	-0.407179	0.0328685	0.856135	1	0.0674579	0	up	non-significant	one_vs_rest	NOT
Basal	hsa-miR-4781-5p	0.0591708	-0.299362	0.0319994	0.858029	1	0.0664981	0	up	non-significant	one_vs_rest	NOT
Basal	hsa-miR-541-3p	0.0160443	-0.472094	0.0305201	0.861315	1	0.0648378	0	up	non-significant	one_vs_rest	NOT
Basal	hsa-miR-6755-5p	0.0127634	-0.318058	0.0299034	0.86271	1	0.0641354	0	up	non-significant	one_vs_rest	NOT
Basal	hsa-miR-769-3p	0.0216255	5.04313	0.0295921	0.863419	1	0.0637784	0	up	non-significant	one_vs_rest	NOT
Basal	hsa-miR-6733-5p	0.0362079	0.168693	0.02926	0.86418	1	0.0633957	0	up	non-significant	one_vs_rest	NOT
Basal	hsa-miR-6764-5p	-0.0456155	-0.0942605	0.0291018	0.864544	1	0.0632128	0	down	non-significant	one_vs_rest	NOT
Basal	hsa-miR-6761-5p	0.049845	-0.167168	0.0290132	0.864748	1	0.0631102	0	up	non-significant	one_vs_rest	NOT
Basal	hsa-miR-103a-2-5p	-0.0199865	4.94013	0.0273076	0.868747	1	0.0611066	0	down	non-significant	one_vs_rest	NOT
Basal	hsa-miR-7854-3p	-0.0800087	-0.169815	0.0271351	0.869158	1	0.060901	0	down	non-significant	one_vs_rest	NOT
Basal	hsa-miR-4707-5p	-0.128075	-0.450324	0.0265629	0.870533	1	0.0602146	0	down	non-significant	one_vs_rest	NOT
Basal	hsa-miR-4733-3p	0.0765518	-0.352132	0.0265249	0.870625	1	0.0601689	0	up	non-significant	one_vs_rest	NOT
Basal	hsa-miR-200c-5p	0.0230032	5.64119	0.0245086	0.875598	1	0.0576953	0	up	non-significant	one_vs_rest	NOT
Basal	hsa-miR-6732-3p	0.0397678	-0.212712	0.0226843	0.880281	1	0.0553786	0	up	non-significant	one_vs_rest	NOT
Basal	hsa-miR-1264	-0.102163	-0.333875	0.0226719	0.880313	1	0.0553627	0	down	non-significant	one_vs_rest	NOT
Basal	hsa-miR-3140-5p	-0.176927	-0.36135	0.0221761	0.88162	1	0.0547188	0	down	non-significant	one_vs_rest	NOT
Basal	hsa-miR-1538	-0.054015	-0.322666	0.0200946	0.887273	1	0.0519426	0	down	non-significant	one_vs_rest	NOT
Basal	hsa-miR-6766-5p	-0.0410797	-0.457186	0.019648	0.888525	1	0.0513305	0	down	non-significant	one_vs_rest	NOT
Basal	hsa-miR-3692-5p	0.0229531	-0.368589	0.0190855	0.890122	1	0.0505507	0	up	non-significant	one_vs_rest	NOT
Basal	hsa-miR-6874-3p	0.0332151	-0.224895	0.0185309	0.89172	1	0.0497715	0	up	non-significant	one_vs_rest	NOT
Basal	hsa-miR-3657	0.0377839	-0.101566	0.0184309	0.892011	1	0.04963	0	up	non-significant	one_vs_rest	NOT
Basal	hsa-miR-6780a-5p	-0.0513554	-0.36462	0.018247	0.892547	1	0.0493687	0	down	non-significant	one_vs_rest	NOT
Basal	hsa-miR-6514-3p	-0.0126937	-0.390231	0.0179956	0.893286	1	0.0490096	0	down	non-significant	one_vs_rest	NOT
Basal	hsa-miR-6788-5p	0.0603539	-0.389958	0.0179353	0.893464	1	0.0489231	0	up	non-significant	one_vs_rest	NOT
Basal	hsa-miR-4761-3p	-0.0607206	-0.150644	0.0178075	0.893842	1	0.0487393	0	down	non-significant	one_vs_rest	NOT
Basal	hsa-miR-4684-3p	0.009699	-0.401249	0.0175056	0.89474	1	0.0483032	0	up	non-significant	one_vs_rest	NOT
Basal	hsa-miR-943	0.0321743	0.0784635	0.0169578	0.896391	1	0.0475027	0	up	non-significant	one_vs_rest	NOT
Basal	hsa-miR-6829-3p	0.0250372	-0.425775	0.0169072	0.896545	1	0.0474281	0	up	non-significant	one_vs_rest	NOT
Basal	hsa-miR-3175	-0.010944	-0.427876	0.0159263	0.899574	1	0.0459631	0	down	non-significant	one_vs_rest	NOT
Basal	hsa-miR-939-5p	0.0453732	-0.105094	0.0157731	0.900056	1	0.0457306	0	up	non-significant	one_vs_rest	NOT
Basal	hsa-miR-548al	0.028003	0.213394	0.0157529	0.900119	1	0.0456999	0	up	non-significant	one_vs_rest	NOT
Basal	hsa-miR-4683	0.0298013	1.24036	0.0155407	0.900791	1	0.045376	0	up	non-significant	one_vs_rest	NOT
Basal	hsa-miR-7974	-0.100738	-0.350958	0.0152664	0.901666	1	0.0449545	0	down	non-significant	one_vs_rest	NOT
Basal	hsa-miR-4774-3p	0.0528011	-0.42358	0.0149852	0.902571	1	0.0445185	0	up	non-significant	one_vs_rest	NOT
Basal	hsa-miR-6716-3p	0.0300307	0.0180836	0.0145214	0.904083	1	0.0437915	0	up	non-significant	one_vs_rest	NOT
Basal	hsa-miR-3144-3p	0.0078327	-0.159895	0.014057	0.905622	1	0.0430529	0	up	non-significant	one_vs_rest	NOT
Basal	hsa-miR-6514-5p	0.0224603	-0.0220709	0.0129784	0.909299	1	0.0412933	0	up	non-significant	one_vs_rest	NOT
Basal	hsa-miR-5194	-0.0761148	-0.449873	0.0125966	0.910637	1	0.0406546	0	down	non-significant	one_vs_rest	NOT
Basal	hsa-miR-6815-3p	-0.0299151	-0.298584	0.0124213	0.911259	1	0.0403583	0	down	non-significant	one_vs_rest	NOT
Basal	hsa-miR-1976	-0.014796	1.68266	0.012177	0.912132	1	0.0399423	0	down	non-significant	one_vs_rest	NOT
Basal	hsa-miR-4778-3p	0.00806565	-0.456768	0.0115261	0.914504	1	0.0388145	0	up	non-significant	one_vs_rest	NOT
Basal	hsa-miR-4736	0.0170791	-0.376363	0.0111829	0.915781	1	0.0382082	0	up	non-significant	one_vs_rest	NOT
Basal	hsa-miR-6856-3p	-0.000614474	-0.456758	0.0105734	0.9181	1	0.0371099	0	down	non-significant	one_vs_rest	NOT
Basal	hsa-miR-6838-3p	-0.0313621	-0.073092	0.00993315	0.92061	1	0.0359242	0	down	non-significant	one_vs_rest	NOT
Basal	hsa-miR-5581-3p	0.0183906	0.652989	0.00964994	0.921746	1	0.0353886	0	up	non-significant	one_vs_rest	NOT
Basal	hsa-miR-7110-3p	-0.0541354	-0.374079	0.00911386	0.923944	1	0.0343542	0	down	non-significant	one_vs_rest	NOT
Basal	hsa-miR-4466	-0.0276061	-0.467819	0.0090923	0.924034	1	0.0343121	0	down	non-significant	one_vs_rest	NOT
Basal	hsa-miR-6851-3p	0.013127	-0.33072	0.00881234	0.925209	1	0.0337601	0	up	non-significant	one_vs_rest	NOT
Basal	hsa-miR-7114-5p	-0.0495869	-0.350026	0.00878633	0.925319	1	0.0337084	0	down	non-significant	one_vs_rest	NOT
Basal	hsa-miR-6750-5p	-0.0294818	-0.16098	0.0086699	0.925814	1	0.0334761	0	down	non-significant	one_vs_rest	NOT
Basal	hsa-miR-4727-3p	-0.0649556	-0.210905	0.00814143	0.928105	1	0.0324031	0	down	non-significant	one_vs_rest	NOT
Basal	hsa-miR-3162-3p	0.00652035	-0.469524	0.00804556	0.928528	1	0.032205	0	up	non-significant	one_vs_rest	NOT
Basal	hsa-miR-448	-0.764676	-0.415914	0.00758225	0.930611	1	0.0312318	0	down	non-significant	one_vs_rest	NOT
Basal	hsa-miR-4519	0.0252699	0.0393344	0.00699493	0.933346	1	0.0299573	0	up	non-significant	one_vs_rest	NOT
Basal	hsa-miR-4511	0.0169801	-0.3083	0.00660801	0.935212	1	0.0290901	0	up	non-significant	one_vs_rest	NOT
Basal	hsa-miR-4787-5p	0.000731379	-0.471538	0.00648713	0.935806	1	0.0288144	0	up	non-significant	one_vs_rest	NOT
Basal	hsa-miR-5585-5p	0.00120961	-0.29694	0.00571948	0.939716	1	0.0270035	0	up	non-significant	one_vs_rest	NOT
Basal	hsa-miR-6822-5p	-0.01814	-0.169748	0.00525326	0.94222	1	0.0258475	0	down	non-significant	one_vs_rest	NOT
Basal	hsa-miR-5008-3p	0.0317991	0.0578248	0.00517634	0.942644	1	0.0256522	0	up	non-significant	one_vs_rest	NOT
Basal	hsa-miR-4530	0.0202656	-0.45354	0.00482785	0.944605	1	0.0247496	0	up	non-significant	one_vs_rest	NOT
Basal	hsa-miR-6842-3p	-0.013072	0.4485	0.00475181	0.945043	1	0.0245486	0	down	non-significant	one_vs_rest	NOT
Basal	hsa-miR-668-3p	0.0181144	0.114683	0.00429985	0.947718	1	0.0233211	0	up	non-significant	one_vs_rest	NOT
Basal	hsa-miR-320b	0.00685321	4.7795	0.00407558	0.949097	1	0.0226892	0	up	non-significant	one_vs_rest	NOT
Basal	hsa-miR-2277-5p	-0.00834965	2.84669	0.00395122	0.949879	1	0.0223317	0	down	non-significant	one_vs_rest	NOT
Basal	hsa-miR-7109-3p	-0.029286	-0.375513	0.00341649	0.95339	1	0.0207296	0	down	non-significant	one_vs_rest	NOT
Basal	hsa-miR-6773-5p	-0.0258985	-0.370651	0.00338691	0.953592	1	0.0206376	0	down	non-significant	one_vs_rest	NOT
Basal	hsa-miR-552-3p	-0.0629244	-0.368328	0.0033515	0.953835	1	0.020527	0	down	non-significant	one_vs_rest	NOT
Basal	hsa-miR-16-1-3p	0.0204653	-0.0833512	0.00326031	0.954466	1	0.0202394	0	up	non-significant	one_vs_rest	NOT
Basal	hsa-miR-412-5p	0.0142745	1.00516	0.00275231	0.95816	1	0.0185619	0	up	non-significant	one_vs_rest	NOT
Basal	hsa-miR-7113-5p	-0.0328499	-0.262618	0.00272187	0.958392	1	0.0184568	0	down	non-significant	one_vs_rest	NOT
Basal	hsa-miR-7106-3p	0.0260022	-0.461166	0.00270006	0.958559	1	0.0183812	0	up	non-significant	one_vs_rest	NOT
Basal	hsa-miR-124-5p	-0.105558	-0.38957	0.00242993	0.960685	1	0.0174191	0	down	non-significant	one_vs_rest	NOT
Basal	hsa-miR-574-3p	0.00491221	8.71978	0.00236988	0.961173	1	0.0171983	0	up	non-significant	one_vs_rest	NOT
Basal	hsa-miR-4632-5p	-0.0478228	-0.475444	0.00218775	0.962694	1	0.0165118	0	down	non-significant	one_vs_rest	NOT
Basal	hsa-miR-4765	-0.00807104	-0.391992	0.00218546	0.962713	1	0.016503	0	down	non-significant	one_vs_rest	NOT
Basal	hsa-miR-6868-3p	0.0109912	1.29766	0.00169605	0.96715	1	0.0145062	0	up	non-significant	one_vs_rest	NOT
Basal	hsa-miR-7846-3p	0.01196	-0.228752	0.00160041	0.968089	1	0.0140847	0	up	non-significant	one_vs_rest	NOT
Basal	hsa-miR-29a-3p	-0.00381254	13.1181	0.00156291	0.968465	1	0.0139161	0	down	non-significant	one_vs_rest	NOT
Basal	hsa-miR-675-3p	-0.0108961	2.29337	0.00150807	0.969023	1	0.013666	0	down	non-significant	one_vs_rest	NOT
Basal	hsa-miR-6782-3p	-0.0120503	-0.25549	0.00139233	0.970235	1	0.0131232	0	down	non-significant	one_vs_rest	NOT
Basal	hsa-miR-5196-3p	-0.101292	-0.169443	0.00129195	0.971327	1	0.0126344	0	down	non-significant	one_vs_rest	NOT
Basal	hsa-miR-3183	-0.0280571	-0.246376	0.000833529	0.976968	1	0.0101199	0	down	non-significant	one_vs_rest	NOT
Basal	hsa-miR-770-5p	-0.00104834	-0.0662155	0.000814709	0.977229	1	0.0100037	0	down	non-significant	one_vs_rest	NOT
Basal	hsa-miR-7109-5p	-0.0170357	-0.440597	0.000791422	0.977557	1	0.00985805	0	down	non-significant	one_vs_rest	NOT
Basal	hsa-miR-3655	-0.0611651	-0.428482	0.000734256	0.978382	1	0.00949144	0	down	non-significant	one_vs_rest	NOT
Basal	hsa-miR-3152-3p	-0.0300867	-0.473644	0.000685798	0.979108	1	0.00916958	0	down	non-significant	one_vs_rest	NOT
Basal	hsa-miR-6774-3p	0.0041152	0.84712	0.00047478	0.982616	1	0.00761621	0	up	non-significant	one_vs_rest	NOT
Basal	hsa-miR-5091	-0.0220704	-0.0657375	0.000402701	0.98399	1	0.00700949	0	down	non-significant	one_vs_rest	NOT
Basal	hsa-miR-5687	-0.0189754	-0.274641	0.000400327	0.984037	1	0.00698864	0	down	non-significant	one_vs_rest	NOT
Basal	hsa-miR-6818-3p	0.00111782	-0.0418938	0.000355311	0.984961	1	0.00658096	0	up	non-significant	one_vs_rest	NOT
Basal	hsa-miR-4709-3p	-0.014509	-0.342001	0.000334362	0.985411	1	0.00638257	0	down	non-significant	one_vs_rest	NOT
Basal	hsa-miR-152-5p	0.00169113	-0.367967	0.000314871	0.985843	1	0.00619242	0	up	non-significant	one_vs_rest	NOT
Basal	hsa-miR-6781-3p	-0.00212378	-0.391722	0.000176773	0.989392	1	0.00463163	0	down	non-significant	one_vs_rest	NOT
Basal	hsa-miR-454-3p	0.00169527	9.85002	0.000171658	0.989547	1	0.00456377	0	up	non-significant	one_vs_rest	NOT
Basal	hsa-miR-4523	-0.00803689	0.245155	0.000150036	0.990227	1	0.00426523	0	down	non-significant	one_vs_rest	NOT
Basal	hsa-miR-4529-3p	-0.154768	-0.406483	0.000147835	0.990299	1	0.00423368	0	down	non-significant	one_vs_rest	NOT
Basal	hsa-let-7c-5p	-0.0017701	10.6197	0.000144659	0.990404	1	0.00418772	0	down	non-significant	one_vs_rest	YES
Basal	hsa-miR-323a-5p	-0.012514	-0.243619	0.000142418	0.990478	1	0.00415502	0	down	non-significant	one_vs_rest	NOT
Basal	hsa-miR-4639-3p	-0.0275501	-0.422774	0.000141469	0.99051	1	0.00414108	0	down	non-significant	one_vs_rest	NOT
Basal	hsa-miR-101-2-5p	-0.0153036	-0.149612	0.000120333	0.991248	1	0.00381782	0	down	non-significant	one_vs_rest	NOT
Basal	hsa-miR-632	-0.0298452	-0.457366	6.44921e-05	0.993592	1	0.0027917	0	down	non-significant	one_vs_rest	NOT
Basal	hsa-miR-4434	0.00335198	-0.433032	4.53423e-05	0.994627	1	0.0023396	0	up	non-significant	one_vs_rest	NOT
Basal	hsa-miR-1228-3p	-0.000168622	0.991807	4.15042e-05	0.99486	1	0.00223813	0	down	non-significant	one_vs_rest	NOT
Basal	hsa-miR-4512	-0.0195303	-0.311213	3.642e-05	0.995185	1	0.00209623	0	down	non-significant	one_vs_rest	NOT
Basal	hsa-miR-1248	-0.00133803	1.70327	3.50949e-05	0.995273	1	0.00205765	0	down	non-significant	one_vs_rest	NOT
Basal	hsa-miR-378c	-0.000955654	-0.286358	3.1049e-05	0.995554	1	0.00193514	0	down	non-significant	one_vs_rest	NOT
Basal	hsa-miR-183-3p	-0.000548471	5.92205	1.06359e-05	0.997398	1	0.00113155	0	down	non-significant	one_vs_rest	NOT
Basal	hsa-miR-143-3p	-0.000163252	15.3507	1.89275e-06	0.998902	1	0.00047699	0	down	non-significant	one_vs_rest	NOT
Basal	hsa-miR-4427	-0.173184	-0.475959	1.9896e-07	0.999644	1	0.000154591	0	down	non-significant	one_vs_rest	NOT
Basal	hsa-miR-6819-5p	-0.163728	-0.47824	1.95597e-07	0.999647	1	0.000153279	0	down	non-significant	one_vs_rest	NOT
Basal	hsa-miR-5195-5p	-0.1185	-0.480317	1.93374e-07	0.999649	1	0.000152405	0	down	non-significant	one_vs_rest	NOT
Basal	hsa-miR-922	-0.0791998	-0.48456	1.92053e-07	0.99965	1	0.000151883	0	down	non-significant	one_vs_rest	NOT
Basal	hsa-miR-1910-3p	-0.303775	-0.466581	1.89995e-07	0.999652	1	0.000151067	0	down	non-significant	one_vs_rest	NOT
Basal	hsa-miR-4695-5p	-0.277059	-0.469241	1.87774e-07	0.999654	1	0.000150182	0	down	non-significant	one_vs_rest	NOT
Basal	hsa-miR-5689	-0.278541	-0.469209	1.78355e-07	0.999663	1	0.000146366	0	down	non-significant	one_vs_rest	NOT
Basal	hsa-miR-4515	-0.0752573	-0.484641	1.77027e-07	0.999664	1	0.00014582	0	down	non-significant	one_vs_rest	NOT
Basal	hsa-miR-6512-3p	-0.086188	-0.483882	1.76527e-07	0.999665	1	0.000145614	0	down	non-significant	one_vs_rest	NOT
Basal	hsa-miR-6791-5p	-0.169005	-0.479331	1.75433e-07	0.999666	1	0.000145162	0	down	non-significant	one_vs_rest	NOT
Basal	hsa-miR-6848-3p	-0.0860314	-0.483899	1.74457e-07	0.999667	1	0.000144758	0	down	non-significant	one_vs_rest	NOT
Basal	hsa-miR-3920	-0.152434	-0.479505	1.7238e-07	0.999669	1	0.000143893	0	down	non-significant	one_vs_rest	NOT
Basal	hsa-miR-302c-3p	-0.0652728	-0.483601	1.68339e-07	0.999673	1	0.000142196	0	down	non-significant	one_vs_rest	NOT
Basal	hsa-miR-10524-5p	-0.0852273	-0.483985	1.64354e-07	0.999677	1	0.000140503	0	down	non-significant	one_vs_rest	NOT
Basal	hsa-miR-1298-3p	-0.0852273	-0.483985	1.64354e-07	0.999677	1	0.000140503	0	down	non-significant	one_vs_rest	NOT
Basal	hsa-miR-4681	-0.0852273	-0.483985	1.64354e-07	0.999677	1	0.000140503	0	down	non-significant	one_vs_rest	NOT
Basal	hsa-miR-10397-3p	-0.0851436	-0.483994	1.63351e-07	0.999678	1	0.000140073	0	down	non-significant	one_vs_rest	NOT
Basal	hsa-miR-4769-3p	-0.204098	-0.477737	1.62575e-07	0.999678	1	0.00013974	0	down	non-significant	one_vs_rest	NOT
Basal	hsa-miR-580-5p	-0.0739611	-0.484752	1.62093e-07	0.999679	1	0.000139533	0	down	non-significant	one_vs_rest	NOT
Basal	hsa-miR-650	-0.0502069	-0.485377	1.61796e-07	0.999679	1	0.000139405	0	down	non-significant	one_vs_rest	NOT
Basal	hsa-miR-373-5p	-0.0764904	-0.484785	1.60859e-07	0.99968	1	0.000139001	0	down	non-significant	one_vs_rest	NOT
Basal	hsa-miR-1297	-0.0568527	-0.484732	1.57326e-07	0.999684	1	0.000137465	0	down	non-significant	one_vs_rest	NOT
Basal	hsa-miR-6506-3p	-0.0568527	-0.484732	1.57326e-07	0.999684	1	0.000137465	0	down	non-significant	one_vs_rest	NOT
Basal	hsa-miR-3189-5p	-0.612241	-0.437323	1.56097e-07	0.999685	1	0.000136927	0	down	non-significant	one_vs_rest	NOT
Basal	hsa-miR-5006-5p	-0.148129	-0.479839	1.55569e-07	0.999685	1	0.000136696	0	down	non-significant	one_vs_rest	NOT
Basal	hsa-miR-12131	-0.0814583	-0.484038	1.54895e-07	0.999686	1	0.000136399	0	down	non-significant	one_vs_rest	NOT
Basal	hsa-miR-4488	-0.1516	-0.480068	1.50925e-07	0.99969	1	0.000134639	0	down	non-significant	one_vs_rest	NOT
Basal	hsa-miR-3925-5p	-0.14301	-0.48022	1.47124e-07	0.999694	1	0.000132933	0	down	non-significant	one_vs_rest	NOT
Basal	hsa-miR-6830-5p	-0.292495	-0.469906	1.43591e-07	0.999698	1	0.000131327	0	down	non-significant	one_vs_rest	NOT
Basal	hsa-miR-4694-5p	-0.220425	-0.476512	1.42813e-07	0.999698	1	0.00013097	0	down	non-significant	one_vs_rest	NOT
Basal	hsa-miR-3923	-0.665142	-0.440161	1.41909e-07	0.999699	1	0.000130555	0	down	non-significant	one_vs_rest	NOT
Basal	hsa-miR-7157-5p	-0.274954	-0.471796	1.40798e-07	0.999701	1	0.000130043	0	down	non-significant	one_vs_rest	NOT
Basal	hsa-miR-936	-0.147011	-0.480246	1.37622e-07	0.999704	1	0.000128568	0	down	non-significant	one_vs_rest	NOT
Basal	hsa-miR-372-5p	-0.331454	-0.469467	1.37517e-07	0.999704	1	0.000128519	0	down	non-significant	one_vs_rest	NOT
Basal	hsa-miR-668-5p	-0.0895804	-0.483492	1.351e-07	0.999707	1	0.000127384	0	down	non-significant	one_vs_rest	NOT
Basal	hsa-miR-548ak	-0.0736652	-0.485002	1.35075e-07	0.999707	1	0.000127372	0	down	non-significant	one_vs_rest	NOT
Basal	hsa-miR-4737	-0.602849	-0.448223	1.34862e-07	0.999707	1	0.000127272	0	down	non-significant	one_vs_rest	NOT
Basal	hsa-miR-4633-5p	-0.0320247	-0.4858	1.34824e-07	0.999707	1	0.000127254	0	down	non-significant	one_vs_rest	NOT
Basal	hsa-miR-6798-5p	-0.0320247	-0.4858	1.34824e-07	0.999707	1	0.000127254	0	down	non-significant	one_vs_rest	NOT
Basal	hsa-miR-3686	-0.0894761	-0.483505	1.33977e-07	0.999708	1	0.000126854	0	down	non-significant	one_vs_rest	NOT
Basal	hsa-miR-548ad-5p	-0.0894761	-0.483505	1.33977e-07	0.999708	1	0.000126854	0	down	non-significant	one_vs_rest	NOT
Basal	hsa-miR-4490	-0.0894607	-0.483507	1.33812e-07	0.999708	1	0.000126776	0	down	non-significant	one_vs_rest	NOT
Basal	hsa-miR-4503	-0.0894607	-0.483507	1.33812e-07	0.999708	1	0.000126776	0	down	non-significant	one_vs_rest	NOT
Basal	hsa-miR-6799-5p	-0.0894607	-0.483507	1.33812e-07	0.999708	1	0.000126776	0	down	non-significant	one_vs_rest	NOT
Basal	hsa-miR-6874-5p	-0.273442	-0.473465	1.31725e-07	0.99971	1	0.000125783	0	down	non-significant	one_vs_rest	NOT
Basal	hsa-miR-6881-5p	-0.086062	-0.4835	1.30769e-07	0.999711	1	0.000125325	0	down	non-significant	one_vs_rest	NOT
Basal	hsa-miR-6803-5p	-0.0749754	-0.481529	1.30265e-07	0.999712	1	0.000125084	0	down	non-significant	one_vs_rest	NOT
Basal	hsa-miR-6846-5p	-0.144534	-0.480487	1.27738e-07	0.999715	1	0.000123864	0	down	non-significant	one_vs_rest	NOT
Basal	hsa-miR-5590-3p	-0.0856708	-0.48355	1.26563e-07	0.999716	1	0.000123293	0	down	non-significant	one_vs_rest	NOT
Basal	hsa-miR-4537	-0.124936	-0.479192	1.25872e-07	0.999717	1	0.000122956	0	down	non-significant	one_vs_rest	NOT
Basal	hsa-miR-4751	-0.0785626	-0.484335	1.25782e-07	0.999717	1	0.000122912	0	down	non-significant	one_vs_rest	NOT
Basal	hsa-miR-6772-5p	-0.0785626	-0.484335	1.25782e-07	0.999717	1	0.000122912	0	down	non-significant	one_vs_rest	NOT
Basal	hsa-miR-4670-5p	-0.126849	-0.478991	1.25766e-07	0.999717	1	0.000122904	0	down	non-significant	one_vs_rest	NOT
Basal	hsa-miR-6132	-0.144266	-0.48084	1.25565e-07	0.999717	1	0.000122806	0	down	non-significant	one_vs_rest	NOT
Basal	hsa-miR-3620-5p	-0.0885244	-0.483619	1.24379e-07	0.999719	1	0.000122225	0	down	non-significant	one_vs_rest	NOT
Basal	hsa-miR-3649	-0.0882894	-0.483646	1.2218e-07	0.999721	1	0.000121139	0	down	non-significant	one_vs_rest	NOT
Basal	hsa-miR-10393-5p	-0.0850626	-0.483625	1.20434e-07	0.999723	1	0.00012027	0	down	non-significant	one_vs_rest	NOT
[truncated: 653 more rows]

## Sheet: Basal_Her2
contrast	genes	logFC	logCPM	LR	PValue	FDR	neg_log10_pvalue	neg_log10_FDR	direction	significant	test_type	in_heatmap
Basal_Her2	hsa-miR-4446-3p	-3.63096	1.05464	119.553	7.92378e-28	2.10139e-24	27.1011	23.6775	down	significant	pairwise	YES
Basal_Her2	hsa-miR-190b-5p	-3.125	9.02843	115.247	6.9489e-27	9.21424e-24	26.1581	23.0355	down	significant	pairwise	YES
Basal_Her2	hsa-miR-135b-5p	4.05898	9.19617	110.226	8.74297e-26	7.72879e-23	25.0583	22.1119	up	significant	pairwise	YES
Basal_Her2	hsa-miR-577	4.34977	3.82011	108.32	2.28679e-25	1.51614e-22	24.6408	21.8193	up	significant	pairwise	YES
Basal_Her2	hsa-miR-449a	-5.94884	8.52845	100.618	1.11545e-23	5.91637e-21	22.9525	20.2279	down	significant	pairwise	YES
Basal_Her2	hsa-miR-135b-3p	3.97377	2.77423	90.7062	1.66667e-21	7.3667e-19	20.7781	18.1327	up	significant	pairwise	YES
Basal_Her2	hsa-miR-375-3p	-3.38252	12.5875	88.7752	4.4233e-21	1.6758e-18	20.3543	17.7758	down	significant	pairwise	YES
Basal_Her2	hsa-miR-449c-5p	-5.77278	6.23768	88.4972	5.09066e-21	1.68756e-18	20.2932	17.7727	down	significant	pairwise	YES
Basal_Her2	hsa-miR-184	-5.75126	5.28031	85.4216	2.41069e-20	7.10349e-18	19.6179	17.1485	down	significant	pairwise	YES
Basal_Her2	hsa-miR-455-3p	1.86092	8.62967	84.5332	3.77818e-20	1.00197e-17	19.4227	16.9991	up	significant	pairwise	YES
Basal_Her2	hsa-miR-516a-5p	5.43457	7.98451	83.115	7.74169e-20	1.86645e-17	19.1112	16.729	up	significant	pairwise	YES
Basal_Her2	hsa-miR-584-5p	1.99066	2.917	80.9662	2.29607e-19	5.07432e-17	18.639	16.2946	up	significant	pairwise	YES
Basal_Her2	hsa-miR-519a-5p	5.24244	5.33851	77.1273	1.60285e-18	3.26981e-16	17.7951	15.4855	up	significant	pairwise	YES
Basal_Her2	hsa-miR-138-5p	2.73817	6.80561	76.1187	2.67113e-18	5.05988e-16	17.5733	15.2959	up	significant	pairwise	YES
Basal_Her2	hsa-miR-592	-3.0125	6.32329	75.3393	3.96395e-18	7.00826e-16	17.4019	15.1544	down	significant	pairwise	YES
Basal_Her2	hsa-miR-4728-3p	-3.28334	3.16599	73.9525	8.00185e-18	1.32631e-15	17.0968	14.8774	down	significant	pairwise	YES
Basal_Her2	hsa-miR-522-3p	5.42539	6.21133	72.6295	1.5642e-17	2.44015e-15	16.8057	14.6126	up	significant	pairwise	YES
Basal_Her2	hsa-miR-519a-3p	4.61632	8.02501	72.1034	2.04213e-17	3.00873e-15	16.6899	14.5216	up	significant	pairwise	YES
Basal_Her2	hsa-miR-18a-3p	1.568	4.45825	70.7191	4.11881e-17	5.74899e-15	16.3852	14.2404	up	significant	pairwise	YES
Basal_Her2	hsa-miR-2115-3p	-5.16069	2.20955	69.1198	9.26604e-17	1.22868e-14	16.0331	13.9106	down	significant	pairwise	YES
Basal_Her2	hsa-miR-455-5p	1.76158	7.1668	66.977	2.74697e-16	3.46904e-14	15.5611	13.4598	up	significant	pairwise	NOT
Basal_Her2	hsa-miR-375-5p	-3.35026	3.01204	66.8378	2.94792e-16	3.55359e-14	15.5305	13.4493	down	significant	pairwise	NOT
Basal_Her2	hsa-miR-2115-5p	-4.99812	0.930581	66.287	3.8982e-16	4.43884e-14	15.4091	13.3527	down	significant	pairwise	YES
Basal_Her2	hsa-miR-129-5p	4.20502	3.50937	66.2278	4.01705e-16	4.43884e-14	15.3961	13.3527	up	significant	pairwise	NOT
Basal_Her2	hsa-miR-1283	4.9627	6.56136	65.6808	5.3019e-16	5.62425e-14	15.2756	13.2499	up	significant	pairwise	YES
Basal_Her2	hsa-miR-518b	3.65033	2.45949	64.9485	7.68796e-16	7.84172e-14	15.1142	13.1056	up	significant	pairwise	NOT
Basal_Her2	hsa-miR-365b-3p	-1.19405	10.3129	63.9006	1.30856e-15	1.24074e-13	14.8832	12.9063	down	significant	pairwise	NOT
Basal_Her2	hsa-miR-365a-3p	-1.19404	10.3129	63.8985	1.30998e-15	1.24074e-13	14.8827	12.9063	down	significant	pairwise	NOT
Basal_Her2	hsa-miR-548ao-3p	3.43896	-0.0764546	63.2797	1.79343e-15	1.64006e-13	14.7463	12.7851	up	significant	pairwise	YES
Basal_Her2	hsa-miR-449b-5p	-5.53184	3.88402	61.4013	4.65498e-15	4.115e-13	14.3321	12.3856	down	significant	pairwise	NOT
Basal_Her2	hsa-miR-518e-5p	4.35036	3.38207	60.7332	6.53575e-15	5.00547e-13	14.1847	12.3006	up	significant	pairwise	NOT
Basal_Her2	hsa-miR-519b-5p	4.35036	3.38207	60.7332	6.53575e-15	5.00547e-13	14.1847	12.3006	up	significant	pairwise	NOT
Basal_Her2	hsa-miR-519c-5p	4.35036	3.38207	60.7332	6.53575e-15	5.00547e-13	14.1847	12.3006	up	significant	pairwise	NOT
Basal_Her2	hsa-miR-523-5p	4.35036	3.38207	60.7332	6.53575e-15	5.00547e-13	14.1847	12.3006	up	significant	pairwise	NOT
Basal_Her2	hsa-miR-522-5p	4.35036	3.38193	60.7122	6.60601e-15	5.00547e-13	14.1801	12.3006	up	significant	pairwise	NOT
Basal_Her2	hsa-miR-519a-2-5p	5.10135	4.94244	59.0803	1.5137e-14	1.08496e-12	13.82	11.9646	up	significant	pairwise	YES
Basal_Her2	hsa-miR-520b-5p	5.10135	4.94244	59.0803	1.5137e-14	1.08496e-12	13.82	11.9646	up	significant	pairwise	YES
Basal_Her2	hsa-miR-548ah-5p	3.75706	0.984807	58.9069	1.65312e-14	1.15371e-12	13.7817	11.9379	up	significant	pairwise	NOT
Basal_Her2	hsa-miR-4780	3.79065	0.00492637	58.4991	2.0338e-14	1.38298e-12	13.6917	11.8592	up	significant	pairwise	NOT
Basal_Her2	hsa-miR-17-5p	1.36132	12.9888	57.3646	3.62066e-14	2.4005e-12	13.4412	11.6197	up	significant	pairwise	NOT
Basal_Her2	hsa-miR-18a-5p	1.38851	10.2492	56.687	5.11003e-14	3.30531e-12	13.2916	11.4808	up	significant	pairwise	YES
Basal_Her2	hsa-miR-34a-3p	-0.983606	4.68982	56.2935	6.2421e-14	3.94144e-12	13.2047	11.4043	down	significant	pairwise	YES
Basal_Her2	hsa-miR-34a-5p	-0.852754	12.4968	53.8066	2.21227e-13	1.3644e-11	12.6552	10.8651	down	significant	pairwise	NOT
Basal_Her2	hsa-miR-518c-3p	2.65037	2.51251	52.0444	5.42599e-13	3.27039e-11	12.2655	10.4854	up	significant	pairwise	NOT
Basal_Her2	hsa-miR-29b-2-5p	-1.20885	5.68327	51.2261	8.2316e-13	4.85115e-11	12.0845	10.3142	down	significant	pairwise	YES
Basal_Her2	hsa-miR-20a-5p	1.2841	12.9413	50.9784	9.33883e-13	5.29411e-11	12.0297	10.2762	up	significant	pairwise	NOT
Basal_Her2	hsa-miR-526b-5p	3.17197	1.84032	50.9692	9.38247e-13	5.29411e-11	12.0277	10.2762	up	significant	pairwise	NOT
Basal_Her2	hsa-miR-92a-3p	1.01469	12.1091	49.0544	2.48967e-12	1.37554e-10	11.6039	9.86153	up	significant	pairwise	NOT
Basal_Her2	hsa-miR-6811-5p	-2.71391	0.525074	48.5912	3.1528e-12	1.70637e-10	11.5013	9.76793	down	significant	pairwise	NOT
Basal_Her2	hsa-miR-129-2-3p	4.29166	1.93204	47.0789	6.81857e-12	3.61657e-10	11.1663	9.4417	up	significant	pairwise	NOT
Basal_Her2	hsa-miR-517a-3p	2.32962	4.82861	46.7364	8.12073e-12	4.14157e-10	11.0904	9.38283	up	significant	pairwise	NOT
Basal_Her2	hsa-miR-517b-3p	2.32962	4.82861	46.7364	8.12073e-12	4.14157e-10	11.0904	9.38283	up	significant	pairwise	NOT
Basal_Her2	hsa-miR-9-3p	2.86926	9.1557	44.7476	2.2414e-11	1.12154e-09	10.6495	8.95018	up	significant	pairwise	NOT
Basal_Her2	hsa-miR-33b-3p	-1.57642	4.67897	44.4365	2.62748e-11	1.29038e-09	10.5805	8.88928	down	significant	pairwise	NOT
Basal_Her2	hsa-miR-20a-3p	1.03456	7.77857	44.0114	3.26465e-11	1.57415e-09	10.4862	8.80295	up	significant	pairwise	NOT
Basal_Her2	hsa-miR-6720-5p	2.4901	0.808694	42.3403	7.66959e-11	3.6321e-09	10.1152	8.43984	up	significant	pairwise	NOT
Basal_Her2	hsa-miR-19a-3p	1.11077	7.09943	41.2051	1.37066e-10	6.37718e-09	9.86307	8.19537	up	significant	pairwise	NOT
Basal_Her2	hsa-miR-934	3.21857	5.02661	40.5942	1.87361e-10	8.5669e-09	9.72732	8.06718	up	significant	pairwise	YES
Basal_Her2	hsa-miR-149-5p	-1.75726	10.074	40.4969	1.96933e-10	8.71971e-09	9.70568	8.0595	down	significant	pairwise	YES
Basal_Her2	hsa-miR-29c-5p	-0.896726	7.61043	40.4934	1.97279e-10	8.71971e-09	9.70492	8.0595	down	significant	pairwise	YES
Basal_Her2	hsa-miR-548ao-5p	3.00306	0.37493	40.0802	2.43749e-10	1.05971e-08	9.61306	7.97481	up	significant	pairwise	NOT
Basal_Her2	hsa-miR-519b-3p	2.42	2.87762	39.8724	2.71111e-10	1.15965e-08	9.56685	7.93567	up	significant	pairwise	NOT
Basal_Her2	hsa-miR-521	4.37989	1.94405	39.766	2.86279e-10	1.20507e-08	9.54321	7.91899	up	significant	pairwise	NOT
Basal_Her2	hsa-miR-520f-3p	2.53759	2.54889	39.7353	2.90817e-10	1.20507e-08	9.53638	7.91899	up	significant	pairwise	NOT
Basal_Her2	hsa-miR-653-3p	-2.21853	6.10005	39.6504	3.03735e-10	1.23924e-08	9.51751	7.90685	down	significant	pairwise	NOT
Basal_Her2	hsa-miR-19b-1-5p	1.03389	3.53858	39.3384	3.56369e-10	1.43195e-08	9.4481	7.84407	up	significant	pairwise	NOT
Basal_Her2	hsa-miR-520d-5p	3.36049	1.22763	39.1788	3.86723e-10	1.53073e-08	9.4126	7.8151	up	significant	pairwise	NOT
Basal_Her2	hsa-miR-524-5p	2.64544	1.94129	38.674	5.00825e-10	1.93255e-08	9.30031	7.71387	up	significant	pairwise	NOT
Basal_Her2	hsa-miR-519c-3p	2.50203	2.53065	38.6663	5.02813e-10	1.93255e-08	9.29859	7.71387	up	significant	pairwise	NOT
Basal_Her2	hsa-miR-518f-3p	2.44776	1.81076	38.6338	5.11246e-10	1.93689e-08	9.29137	7.71289	up	significant	pairwise	NOT
Basal_Her2	hsa-miR-4756-5p	-2.89524	0.109506	37.2934	1.01629e-09	3.79608e-08	8.99298	7.42067	down	significant	pairwise	NOT
Basal_Her2	hsa-miR-1468-5p	1.46437	2.07497	37.0863	1.13013e-09	4.16266e-08	8.94687	7.38063	up	significant	pairwise	NOT
Basal_Her2	hsa-miR-4446-5p	-2.71061	-0.220209	36.5166	1.51372e-09	5.49915e-08	8.81996	7.2597	down	significant	pairwise	NOT
Basal_Her2	hsa-miR-520g-3p	2.80075	1.82686	36.477	1.54478e-09	5.53614e-08	8.81113	7.25679	up	significant	pairwise	NOT
Basal_Her2	hsa-miR-519d-3p	2.39541	2.31393	35.758	2.23417e-09	7.90001e-08	8.65088	7.10237	up	significant	pairwise	NOT
Basal_Her2	hsa-miR-106b-3p	0.711077	6.9329	35.1932	2.98572e-09	1.04186e-07	8.52495	6.98219	up	significant	pairwise	NOT
Basal_Her2	hsa-miR-208b-3p	3.37218	1.54246	34.8948	3.48012e-09	1.19861e-07	8.45841	6.92132	up	significant	pairwise	NOT
Basal_Her2	hsa-miR-17-3p	0.881455	8.86646	33.6654	6.54549e-09	2.22547e-07	8.18406	6.65258	up	significant	pairwise	NOT
Basal_Her2	hsa-miR-516b-5p	3.05149	2.11523	33.387	7.55254e-09	2.53536e-07	8.12191	6.59596	up	significant	pairwise	NOT
Basal_Her2	hsa-miR-1323	2.64396	2.53815	33.3056	7.8756e-09	2.61076e-07	8.10372	6.58323	up	significant	pairwise	NOT
Basal_Her2	hsa-miR-215-5p	-1.84698	1.69795	33.181	8.3969e-09	2.74921e-07	8.07588	6.56079	down	significant	pairwise	YES
Basal_Her2	hsa-miR-520a-5p	2.54569	1.79121	32.7127	1.06838e-08	3.45529e-07	7.97127	6.46151	up	significant	pairwise	NOT
Basal_Her2	hsa-miR-140-3p	0.901655	9.06602	32.559	1.1563e-08	3.69458e-07	7.93693	6.43244	up	significant	pairwise	NOT
Basal_Her2	hsa-miR-193b-3p	-1.09718	7.72044	32.4153	1.24503e-08	3.93074e-07	7.90482	6.40553	down	significant	pairwise	NOT
Basal_Her2	hsa-miR-130a-3p	0.909918	11.1455	32.2407	1.36205e-08	4.24959e-07	7.86581	6.37165	up	significant	pairwise	NOT
Basal_Her2	hsa-miR-449b-3p	-3.69635	0.381981	32.0972	1.4665e-08	4.52228e-07	7.83372	6.34464	down	significant	pairwise	NOT
Basal_Her2	hsa-miR-93-3p	0.754891	7.27907	31.5485	1.94522e-08	5.92956e-07	7.71103	6.22698	up	significant	pairwise	NOT
Basal_Her2	hsa-miR-489-3p	-2.15504	5.78763	31.2109	2.31469e-08	6.97562e-07	7.63551	6.15642	down	significant	pairwise	YES
Basal_Her2	hsa-miR-30a-3p	1.45389	9.63415	30.8579	2.77624e-08	8.27257e-07	7.55654	6.08236	up	significant	pairwise	YES
Basal_Her2	hsa-miR-802	3.13933	-0.304446	30.6955	3.01857e-08	8.89472e-07	7.5202	6.05087	up	significant	pairwise	NOT
Basal_Her2	hsa-miR-515-3p	2.29081	2.07738	30.5247	3.29643e-08	9.60674e-07	7.48196	6.01742	up	significant	pairwise	NOT
Basal_Her2	hsa-miR-516a-3p	4.62506	0.78886	30.3348	3.6355e-08	1.02696e-06	7.43944	5.98845	up	significant	pairwise	NOT
Basal_Her2	hsa-miR-516b-3p	4.62506	0.78886	30.3348	3.6355e-08	1.02696e-06	7.43944	5.98845	up	significant	pairwise	NOT
Basal_Her2	hsa-miR-138-1-3p	3.02371	-0.0981525	30.3323	3.64006e-08	1.02696e-06	7.43889	5.98845	up	significant	pairwise	NOT
Basal_Her2	hsa-miR-6866-5p	-1.85231	0.663342	30.0048	4.30969e-08	1.20308e-06	7.36555	5.9197	down	significant	pairwise	NOT
Basal_Her2	hsa-miR-548t-5p	-2.17881	0.173801	29.9518	4.42922e-08	1.22357e-06	7.35367	5.91237	down	significant	pairwise	NOT
Basal_Her2	hsa-miR-512-5p	2.59174	1.99589	29.5774	5.37285e-08	1.46895e-06	7.2698	5.83299	up	significant	pairwise	NOT
Basal_Her2	hsa-miR-33b-5p	-1.54246	5.05856	29.5145	5.55e-08	1.5019e-06	7.25571	5.82336	down	significant	pairwise	NOT
Basal_Her2	hsa-miR-425-5p	-0.953144	12.6359	28.3839	9.94891e-08	2.6651e-06	7.00222	5.57429	down	significant	pairwise	YES
Basal_Her2	hsa-miR-19b-3p	0.898222	9.61032	28.3595	1.0075e-07	2.67189e-06	6.99675	5.57318	up	significant	pairwise	NOT
Basal_Her2	hsa-miR-10a-3p	-1.44232	6.27543	27.9355	1.2543e-07	3.28269e-06	6.9016	5.48377	down	significant	pairwise	NOT
Basal_Her2	hsa-miR-5690	-1.50675	1.17532	27.9227	1.26257e-07	3.28269e-06	6.89874	5.48377	down	significant	pairwise	YES
Basal_Her2	hsa-miR-106b-5p	0.643346	12.927	27.8363	1.32023e-07	3.39927e-06	6.87935	5.46861	up	significant	pairwise	NOT
Basal_Her2	hsa-miR-9-5p	2.45555	10.3973	27.683	1.42916e-07	3.64436e-06	6.84492	5.43838	up	significant	pairwise	NOT
Basal_Her2	hsa-miR-515-5p	2.00814	2.90405	27.4735	1.59259e-07	4.02243e-06	6.7979	5.39551	up	significant	pairwise	NOT
Basal_Her2	hsa-miR-520d-3p	3.15307	0.727116	27.2247	1.81129e-07	4.53164e-06	6.74201	5.34374	up	significant	pairwise	NOT
Basal_Her2	hsa-miR-1294	-1.23676	1.35795	27.1575	1.87539e-07	4.64818e-06	6.72691	5.33272	down	significant	pairwise	NOT
Basal_Her2	hsa-miR-517c-3p	2.24563	3.24305	27.0407	1.99217e-07	4.89189e-06	6.70067	5.31052	up	significant	pairwise	NOT
Basal_Her2	hsa-miR-181d-5p	1.08979	8.23309	26.7809	2.27884e-07	5.54449e-06	6.64229	5.25614	up	significant	pairwise	NOT
Basal_Her2	hsa-miR-4726-5p	-2.24717	0.361397	26.6565	2.43035e-07	5.85935e-06	6.61433	5.23215	down	significant	pairwise	NOT
Basal_Her2	hsa-miR-450a-5p	-0.873194	9.57008	26.5015	2.63333e-07	6.29153e-06	6.57949	5.20124	down	significant	pairwise	NOT
Basal_Her2	hsa-miR-525-5p	2.6514	0.766614	26.2247	3.03908e-07	7.19612e-06	6.51726	5.1429	up	significant	pairwise	NOT
Basal_Her2	hsa-miR-519e-5p	2.29846	1.18799	25.7781	3.83e-07	8.98864e-06	6.4168	5.04631	up	significant	pairwise	NOT
Basal_Her2	hsa-miR-10a-5p	-1.334	13.1549	25.3611	4.75398e-07	1.10593e-05	6.32294	4.95627	down	significant	pairwise	NOT
Basal_Her2	hsa-miR-502-5p	0.686054	5.26749	25.2987	4.91047e-07	1.12873e-05	6.30888	4.94741	up	significant	pairwise	NOT
Basal_Her2	hsa-miR-320c	1.00272	1.9759	25.2882	4.93711e-07	1.12873e-05	6.30653	4.94741	up	significant	pairwise	NOT
Basal_Her2	hsa-miR-498-5p	2.50274	1.42577	25.166	5.26007e-07	1.19159e-05	6.27901	4.92387	up	significant	pairwise	NOT
Basal_Her2	hsa-miR-146a-5p	1.02352	10.7939	25.1373	5.33898e-07	1.19159e-05	6.27254	4.92387	up	significant	pairwise	NOT
Basal_Her2	hsa-miR-517-5p	3.25989	0.283596	25.1345	5.34687e-07	1.19159e-05	6.2719	4.92387	up	significant	pairwise	NOT
Basal_Her2	hsa-miR-331-3p	-0.666699	7.02533	25.1093	5.41699e-07	1.1919e-05	6.26624	4.92376	down	significant	pairwise	NOT
Basal_Her2	hsa-miR-197-3p	0.665742	6.68701	25.1018	5.43815e-07	1.1919e-05	6.26455	4.92376	up	significant	pairwise	NOT
Basal_Her2	hsa-miR-518a-5p	3.71008	0.830381	24.7875	6.40108e-07	1.39145e-05	6.19375	4.85653	up	significant	pairwise	NOT
Basal_Her2	hsa-miR-181c-5p	0.995861	9.82971	24.687	6.74385e-07	1.45404e-05	6.17109	4.83742	up	significant	pairwise	NOT
Basal_Her2	hsa-miR-206	4.14414	0.756697	24.5988	7.05947e-07	1.50982e-05	6.15123	4.82108	up	significant	pairwise	NOT
Basal_Her2	hsa-miR-93-5p	0.668474	12.8767	24.3965	7.84095e-07	1.65535e-05	6.10563	4.78111	up	significant	pairwise	NOT
Basal_Her2	hsa-miR-1296-5p	0.847896	5.56383	24.3907	7.86479e-07	1.65535e-05	6.10431	4.78111	up	significant	pairwise	NOT
Basal_Her2	hsa-miR-30a-5p	1.27498	13.1348	24.3268	8.13018e-07	1.69773e-05	6.0899	4.77013	up	significant	pairwise	YES
Basal_Her2	hsa-miR-221-3p	0.628994	10.5025	24.2792	8.33338e-07	1.72657e-05	6.07918	4.76282	up	significant	pairwise	NOT
Basal_Her2	hsa-miR-4728-5p	-2.58002	-0.0125621	24.0703	9.2884e-07	1.90952e-05	6.03206	4.71908	down	significant	pairwise	YES
Basal_Her2	hsa-miR-30c-2-3p	1.26527	5.79969	23.8905	1.01972e-06	2.08023e-05	5.99152	4.68189	up	significant	pairwise	YES
Basal_Her2	hsa-miR-873-5p	2.3442	0.878734	23.7768	1.0818e-06	2.19003e-05	5.96585	4.65955	up	significant	pairwise	NOT
Basal_Her2	hsa-miR-551a	2.62042	0.0529432	23.7127	1.11842e-06	2.24701e-05	5.95139	4.64839	up	significant	pairwise	NOT
Basal_Her2	hsa-miR-527	3.78199	0.802703	23.1837	1.47239e-06	2.93592e-05	5.83198	4.53226	up	significant	pairwise	NOT
Basal_Her2	hsa-miR-191-5p	-0.778237	13.7559	23.0191	1.60402e-06	3.1662e-05	5.79479	4.49946	down	significant	pairwise	NOT
Basal_Her2	hsa-miR-3150b-3p	-2.09991	0.691124	23.0098	1.61176e-06	3.1662e-05	5.7927	4.49946	down	significant	pairwise	NOT
Basal_Her2	hsa-miR-450b-5p	-0.851783	5.94754	22.8491	1.75227e-06	3.41693e-05	5.7564	4.46636	down	significant	pairwise	NOT
Basal_Her2	hsa-miR-21-3p	-0.741797	10.5054	22.6243	1.9698e-06	3.81307e-05	5.70558	4.41872	down	significant	pairwise	NOT
Basal_Her2	hsa-miR-513b-5p	-2.18384	1.22833	22.3074	2.32307e-06	4.46433e-05	5.63394	4.35024	down	significant	pairwise	NOT
Basal_Her2	hsa-miR-641	0.719309	2.95635	21.3213	3.88398e-06	7.41031e-05	5.41072	4.13016	up	significant	pairwise	NOT
Basal_Her2	hsa-miR-107	0.869726	8.40093	21.1882	4.16327e-06	7.88642e-05	5.38057	4.10312	up	significant	pairwise	NOT
Basal_Her2	hsa-miR-518a-3p	2.77268	1.19212	21.1484	4.25066e-06	7.99486e-05	5.37154	4.09719	up	significant	pairwise	NOT
Basal_Her2	hsa-miR-9983-3p	2.49942	2.21042	21.0964	4.36748e-06	8.15673e-05	5.35977	4.08848	up	significant	pairwise	NOT
Basal_Her2	hsa-miR-365a-5p	-1.06144	1.64467	21.0313	4.51837e-06	8.37952e-05	5.34502	4.07678	down	significant	pairwise	NOT
Basal_Her2	hsa-miR-383-5p	3.35904	-0.224333	20.9863	4.62579e-06	8.51917e-05	5.33481	4.0696	up	significant	pairwise	NOT
Basal_Her2	hsa-miR-181d-3p	1.34853	0.590629	20.9203	4.78787e-06	8.70632e-05	5.31986	4.06017	up	significant	pairwise	NOT
Basal_Her2	hsa-miR-6510-3p	2.24938	2.84719	20.9182	4.79307e-06	8.70632e-05	5.31939	4.06017	up	significant	pairwise	NOT
Basal_Her2	hsa-miR-3667-5p	1.93003	0.152963	20.7291	5.29071e-06	9.54487e-05	5.27649	4.02023	up	significant	pairwise	NOT
Basal_Her2	hsa-miR-520e-3p	2.76404	0.2957	20.6626	5.47764e-06	9.81534e-05	5.26141	4.00809	up	significant	pairwise	NOT
Basal_Her2	hsa-miR-190b-3p	-1.83443	0.875373	20.402	6.27635e-06	0.000111711	5.20229	3.95191	down	significant	pairwise	YES
Basal_Her2	hsa-miR-532-3p	0.641529	5.57342	20.2974	6.62916e-06	0.000117204	5.17854	3.93106	up	significant	pairwise	NOT
Basal_Her2	hsa-miR-4662a-5p	-1.58278	4.16033	20.1734	7.07288e-06	0.000123633	5.1504	3.90787	down	significant	pairwise	NOT
Basal_Her2	hsa-miR-505-3p	0.702983	6.48439	20.1699	7.08606e-06	0.000123633	5.1496	3.90787	up	significant	pairwise	NOT
Basal_Her2	hsa-miR-92a-1-5p	0.861052	4.56704	20.1526	7.1503e-06	0.000123938	5.14568	3.90679	up	significant	pairwise	NOT
Basal_Her2	hsa-miR-3186-5p	3.6287	-0.206771	19.9369	8.00401e-06	0.000137835	5.09669	3.86064	up	significant	pairwise	NOT
Basal_Her2	hsa-miR-140-5p	0.677271	10.1272	19.8667	8.30326e-06	0.000142066	5.08075	3.84751	up	significant	pairwise	NOT
Basal_Her2	hsa-miR-518f-5p	3.32184	0.142209	19.7775	8.70011e-06	0.000147902	5.06048	3.83003	up	significant	pairwise	NOT
Basal_Her2	hsa-miR-526a-3p	2.83393	-0.147318	19.6817	9.14744e-06	0.000154516	5.0387	3.81103	up	significant	pairwise	NOT
Basal_Her2	hsa-miR-513c-5p	-2.06108	1.02375	19.6514	9.29342e-06	0.000155988	5.03182	3.80691	down	significant	pairwise	NOT
Basal_Her2	hsa-miR-6777-5p	-1.94986	0.0453889	19.5897	9.59855e-06	0.000160097	5.01779	3.79562	down	significant	pairwise	NOT
Basal_Her2	hsa-miR-4802-5p	-0.874673	3.0038	19.5739	9.67809e-06	0.000160414	5.01421	3.79476	down	significant	pairwise	NOT
Basal_Her2	hsa-miR-130b-5p	0.847523	3.15474	19.3262	1.10185e-05	0.000181497	4.95788	3.74113	up	significant	pairwise	NOT
Basal_Her2	hsa-miR-653-5p	-2.7531	0.0897131	19.234	1.15635e-05	0.000188854	4.93691	3.72387	down	significant	pairwise	NOT
Basal_Her2	hsa-miR-518e-3p	2.25653	1.41666	19.2268	1.16075e-05	0.000188854	4.93526	3.72387	up	significant	pairwise	NOT
Basal_Her2	hsa-miR-365b-5p	-0.962116	1.57861	19.0337	1.28427e-05	0.000207676	4.89134	3.68261	down	significant	pairwise	NOT
Basal_Her2	hsa-miR-196b-5p	-1.07663	9.53182	18.8973	1.37948e-05	0.00022172	4.86029	3.6542	down	significant	pairwise	YES
Basal_Her2	hsa-miR-523-3p	2.3496	0.443809	18.8776	1.39377e-05	0.000222668	4.85581	3.65234	up	significant	pairwise	NOT
Basal_Her2	hsa-miR-548b-3p	1.02868	2.76503	18.7378	1.4998e-05	0.000238172	4.82397	3.62311	up	significant	pairwise	NOT
Basal_Her2	hsa-miR-30c-1-3p	0.610696	4.61357	18.7012	1.52885e-05	0.000241339	4.81564	3.61737	up	significant	pairwise	NOT
Basal_Her2	hsa-miR-7158-3p	-2.87693	-0.183513	18.6257	1.59061e-05	0.000249604	4.79844	3.60275	down	significant	pairwise	YES
Basal_Her2	hsa-miR-30c-5p	0.663796	11.6167	18.5368	1.66657e-05	0.000259985	4.77818	3.58505	up	significant	pairwise	NOT
Basal_Her2	hsa-miR-21-5p	-0.556981	17.437	18.3166	1.87074e-05	0.000290128	4.72799	3.53741	down	significant	pairwise	NOT
Basal_Her2	hsa-miR-152-3p	-0.62877	8.7726	18.2391	1.94833e-05	0.000298839	4.71034	3.52456	down	significant	pairwise	NOT
Basal_Her2	hsa-miR-548s	1.33878	0.660892	18.2381	1.94944e-05	0.000298839	4.71009	3.52456	up	significant	pairwise	NOT
Basal_Her2	hsa-miR-876-3p	2.2071	0.384565	18.2156	1.97257e-05	0.000300646	4.70497	3.52194	up	significant	pairwise	NOT
Basal_Her2	hsa-miR-193a-5p	-0.630021	7.35205	18.1142	2.08047e-05	0.00031528	4.68184	3.5013	down	significant	pairwise	NOT
Basal_Her2	hsa-miR-6777-3p	-1.80782	-0.011061	18.0838	2.11392e-05	0.00031853	4.67491	3.49685	down	significant	pairwise	NOT
Basal_Her2	hsa-miR-7156-5p	2.22492	0.047447	18.065	2.13489e-05	0.000319872	4.67062	3.49502	up	significant	pairwise	NOT
Basal_Her2	hsa-miR-3928-3p	0.92008	1.24158	18.0422	2.16062e-05	0.000321908	4.66542	3.49227	up	significant	pairwise	NOT
Basal_Her2	hsa-miR-30e-3p	0.509567	9.2331	17.7491	2.52041e-05	0.000373414	4.59853	3.42781	up	significant	pairwise	NOT
Basal_Her2	hsa-miR-576-5p	0.531823	5.81443	17.6056	2.71783e-05	0.000399689	4.56578	3.39828	up	significant	pairwise	NOT
Basal_Her2	hsa-miR-22-3p	-0.46057	13.5982	17.5986	2.72789e-05	0.000399689	4.56417	3.39828	down	significant	pairwise	NOT
Basal_Her2	hsa-miR-181c-3p	0.789577	6.56927	17.4886	2.89042e-05	0.000421175	4.53904	3.37554	up	significant	pairwise	NOT
Basal_Her2	hsa-miR-29c-3p	-0.767095	12.3401	17.4062	3.01845e-05	0.000437428	4.52022	3.35909	down	significant	pairwise	YES
Basal_Her2	hsa-miR-488-3p	1.44514	3.00188	17.3119	3.1719e-05	0.000457168	4.49868	3.33992	up	significant	pairwise	YES
Basal_Her2	hsa-miR-20b-5p	-1.1992	8.44398	17.2192	3.33059e-05	0.000477444	4.47748	3.32108	down	significant	pairwise	NOT
Basal_Her2	hsa-miR-25-3p	0.529925	11.7324	17.0944	3.55675e-05	0.000507123	4.44895	3.29489	up	significant	pairwise	NOT
Basal_Her2	hsa-miR-487b-3p	-0.645524	5.53863	17.0662	3.60997e-05	0.000511959	4.4425	3.29076	down	significant	pairwise	NOT
Basal_Her2	hsa-miR-196a-5p	-1.37326	11.5513	17.0441	3.65211e-05	0.00051518	4.43746	3.28804	down	significant	pairwise	NOT
Basal_Her2	hsa-miR-877-5p	0.884879	3.99516	17.003	3.73198e-05	0.000523663	4.42806	3.28095	up	significant	pairwise	NOT
Basal_Her2	hsa-miR-31-5p	1.17309	10.2861	16.9446	3.84873e-05	0.000535046	4.41468	3.27161	up	significant	pairwise	NOT
Basal_Her2	hsa-miR-618	-1.81973	1.13123	16.9422	3.85346e-05	0.000535046	4.41415	3.27161	down	significant	pairwise	NOT
Basal_Her2	hsa-miR-3145-3p	1.09469	0.873916	16.7252	4.32032e-05	0.000596744	4.36448	3.22421	up	significant	pairwise	NOT
Basal_Her2	hsa-miR-193b-5p	-0.757623	3.75493	16.6717	4.44401e-05	0.000610649	4.35222	3.21421	down	significant	pairwise	NOT
Basal_Her2	hsa-miR-3684	1.07079	0.426397	16.6402	4.51825e-05	0.00061765	4.34503	3.20926	up	significant	pairwise	NOT
Basal_Her2	hsa-miR-4756-3p	-1.93579	-0.266593	16.6137	4.5818e-05	0.00061998	4.33896	3.20762	down	significant	pairwise	NOT
Basal_Her2	hsa-miR-512-3p	1.6859	2.33071	16.6136	4.58206e-05	0.00061998	4.33894	3.20762	up	significant	pairwise	NOT
Basal_Her2	hsa-miR-188-5p	0.624948	6.73541	16.5917	4.63531e-05	0.000624002	4.33392	3.20481	up	significant	pairwise	NOT
Basal_Her2	hsa-miR-369-5p	-0.692318	5.45589	16.5206	4.81247e-05	0.000644579	4.31763	3.19072	down	significant	pairwise	NOT
Basal_Her2	hsa-miR-154-5p	-0.666313	5.39284	16.4894	4.89219e-05	0.000651964	4.3105	3.18578	down	significant	pairwise	NOT
Basal_Her2	hsa-miR-525-3p	2.39638	-0.00343469	16.3757	5.19476e-05	0.000688826	4.28443	3.16189	up	significant	pairwise	NOT
Basal_Her2	hsa-miR-4725-3p	-1.14211	1.01177	16.2421	5.57418e-05	0.000735459	4.25382	3.13344	down	significant	pairwise	NOT
Basal_Her2	hsa-miR-181a-3p	-0.658999	7.90315	15.8277	6.9378e-05	0.000910844	4.15878	3.04056	down	significant	pairwise	NOT
Basal_Her2	hsa-miR-30e-5p	0.386432	12.1256	15.6898	7.46246e-05	0.000971511	4.12712	3.01255	up	significant	pairwise	NOT
Basal_Her2	hsa-miR-1185-5p	-0.604071	4.14648	15.6871	7.47316e-05	0.000971511	4.1265	3.01255	down	significant	pairwise	NOT
Basal_Her2	hsa-miR-676-3p	1.03087	0.970049	15.5476	8.04516e-05	0.00104077	4.09447	2.98265	up	significant	pairwise	NOT
Basal_Her2	hsa-miR-133a-3p	1.13212	3.1684	15.5088	8.21233e-05	0.00105724	4.08553	2.97583	up	significant	pairwise	NOT
Basal_Her2	hsa-miR-542-5p	-0.7465	3.87224	15.3671	8.85168e-05	0.00113404	4.05297	2.94537	down	significant	pairwise	NOT
Basal_Her2	hsa-miR-3174	-1.0394	0.585863	15.3167	9.09073e-05	0.00115907	4.0414	2.93589	down	significant	pairwise	NOT
Basal_Her2	hsa-miR-524-3p	2.31178	-0.105062	15.2367	9.48416e-05	0.00120344	4.023	2.91957	up	significant	pairwise	NOT
Basal_Her2	hsa-miR-127-5p	-0.681279	5.0263	15.2079	9.63001e-05	0.00121613	4.01637	2.91502	down	significant	pairwise	NOT
Basal_Her2	hsa-miR-6720-3p	1.75776	0.116395	15.1104	0.000101403	0.00127137	3.99395	2.89573	up	significant	pairwise	NOT
Basal_Her2	hsa-miR-579-3p	0.65708	2.78096	15.1061	0.000101633	0.00127137	3.99297	2.89573	up	significant	pairwise	NOT
Basal_Her2	hsa-miR-4703-3p	-1.60985	-0.236979	14.9371	0.000111157	0.00137625	3.95406	2.8613	down	significant	pairwise	NOT
Basal_Her2	hsa-miR-1251-5p	-2.54323	0.67229	14.9262	0.000111798	0.00137625	3.95157	2.8613	down	significant	pairwise	NOT
Basal_Her2	hsa-miR-559	1.35419	0.151911	14.9249	0.000111877	0.00137625	3.95126	2.8613	up	significant	pairwise	NOT
Basal_Her2	hsa-miR-199b-3p	-0.598128	14.7222	14.9137	0.000112546	0.00137625	3.94867	2.8613	down	significant	pairwise	NOT
Basal_Her2	hsa-miR-199a-3p	-0.598098	14.7225	14.9125	0.000112612	0.00137625	3.94842	2.8613	down	significant	pairwise	NOT
Basal_Her2	hsa-miR-369-3p	-0.565733	7.63247	14.6879	0.000126857	0.00154323	3.89669	2.81157	down	significant	pairwise	NOT
Basal_Her2	hsa-miR-186-5p	0.386264	10.1619	14.6073	0.0001324	0.00160331	3.87811	2.79498	up	significant	pairwise	NOT
Basal_Her2	hsa-miR-18b-5p	-1.03437	5.73713	14.5912	0.000133538	0.00160973	3.8744	2.79325	down	significant	pairwise	NOT
Basal_Her2	hsa-miR-199b-5p	-0.5984	12.2414	14.5144	0.00013909	0.00166908	3.85671	2.77752	down	significant	pairwise	NOT
Basal_Her2	hsa-miR-222-3p	0.515393	9.85359	14.477	0.000141879	0.00169488	3.84808	2.77086	up	significant	pairwise	NOT
Basal_Her2	hsa-miR-942-5p	0.629611	3.56394	14.4412	0.000144608	0.00171973	3.83981	2.76454	up	significant	pairwise	NOT
Basal_Her2	hsa-miR-655-3p	-0.635991	3.29376	14.2824	0.00015733	0.00186268	3.80319	2.72986	down	significant	pairwise	NOT
Basal_Her2	hsa-miR-185-5p	-0.449032	9.41117	14.1489	0.000168894	0.0019907	3.77239	2.701	down	significant	pairwise	NOT
Basal_Her2	hsa-miR-642a-5p	-0.817684	3.29816	14.0711	0.000176023	0.00206555	3.75443	2.68496	down	significant	pairwise	NOT
Basal_Her2	hsa-miR-2114-5p	-1.72479	1.47753	14.0418	0.000178794	0.00208882	3.74765	2.6801	down	significant	pairwise	NOT
Basal_Her2	hsa-miR-937-3p	1.32867	0.925266	14.0243	0.000180467	0.00209912	3.7436	2.67796	up	significant	pairwise	NOT
Basal_Her2	hsa-miR-548l	0.712152	2.05765	13.9359	0.000189151	0.00219052	3.72319	2.65945	up	significant	pairwise	NOT
Basal_Her2	hsa-miR-215-3p	-2.42368	-0.335344	13.9198	0.000190782	0.0021998	3.71946	2.65762	down	significant	pairwise	NOT
Basal_Her2	hsa-miR-2114-3p	-1.95634	0.558681	13.8077	0.000202506	0.00232487	3.69356	2.6336	down	significant	pairwise	NOT
Basal_Her2	hsa-miR-502-3p	0.504802	4.63675	13.7381	0.000210143	0.00240215	3.67749	2.6194	up	significant	pairwise	NOT
Basal_Her2	hsa-miR-28-5p	0.472398	10.6271	13.727	0.000211389	0.00240603	3.67492	2.6187	up	significant	pairwise	NOT
Basal_Her2	hsa-miR-22-5p	-0.428401	8.48121	13.6989	0.000214575	0.00243185	3.66842	2.61406	down	significant	pairwise	NOT
Basal_Her2	hsa-miR-526b-3p	2.41427	-0.331967	13.6662	0.000218344	0.00246404	3.66086	2.60835	up	significant	pairwise	NOT
Basal_Her2	hsa-miR-450a-1-3p	-0.757641	3.02702	13.6418	0.000221205	0.00247923	3.65521	2.60568	down	significant	pairwise	NOT
Basal_Her2	hsa-miR-5582-3p	0.770154	1.08205	13.6388	0.00022156	0.00247923	3.65451	2.60568	up	significant	pairwise	NOT
Basal_Her2	hsa-miR-3622a-5p	1.83519	0.0180754	13.6243	0.000223273	0.0024879	3.65116	2.60417	up	significant	pairwise	NOT
Basal_Her2	hsa-miR-134-5p	-0.649035	3.49889	13.5528	0.00023194	0.00257366	3.63463	2.58945	down	significant	pairwise	NOT
Basal_Her2	hsa-miR-548a-5p	0.837253	1.98255	13.4416	0.000246105	0.00271945	3.60888	2.56552	up	significant	pairwise	NOT
Basal_Her2	hsa-miR-874-5p	-0.556968	3.00378	13.4267	0.000248062	0.00272971	3.60544	2.56388	down	significant	pairwise	NOT
Basal_Her2	hsa-miR-362-5p	0.482773	8.87623	13.3589	0.000257192	0.00281849	3.58974	2.54998	up	significant	pairwise	NOT
Basal_Her2	hsa-miR-100-5p	0.621085	12.0485	13.2257	0.000276138	0.00301141	3.55887	2.52123	up	significant	pairwise	NOT
Basal_Her2	hsa-miR-500a-3p	0.537711	4.92973	13.2194	0.000277068	0.00301141	3.55741	2.52123	up	significant	pairwise	NOT
Basal_Her2	hsa-miR-4662a-3p	-1.4087	2.19613	13.0446	0.000304154	0.00329232	3.51691	2.4825	down	significant	pairwise	NOT
Basal_Her2	hsa-miR-3156-5p	-2.67735	0.486537	13.0318	0.000306246	0.00329529	3.51393	2.48211	down	significant	pairwise	NOT
Basal_Her2	hsa-miR-148b-3p	-0.383833	10.8875	13.0277	0.000306914	0.00329529	3.51298	2.48211	down	significant	pairwise	NOT
Basal_Her2	hsa-miR-196a-1-3p	1.92103	-0.314943	13.0072	0.000310301	0.00331822	3.50822	2.47909	up	significant	pairwise	NOT
Basal_Her2	hsa-miR-363-3p	-1.04303	9.56783	12.9988	0.000311695	0.00331974	3.50627	2.4789	down	significant	pairwise	NOT
Basal_Her2	hsa-miR-450a-2-3p	-0.799634	1.81199	12.9569	0.000318747	0.00337196	3.49655	2.47212	down	significant	pairwise	NOT
Basal_Her2	hsa-miR-548ai	0.910138	0.783374	12.9471	0.000320415	0.00337196	3.49429	2.47212	up	significant	pairwise	NOT
Basal_Her2	hsa-miR-570-5p	0.910138	0.783374	12.9471	0.000320415	0.00337196	3.49429	2.47212	up	significant	pairwise	NOT
Basal_Her2	hsa-miR-582-3p	1.00749	2.81477	12.9397	0.000321684	0.00337196	3.49257	2.47212	up	significant	pairwise	NOT
Basal_Her2	hsa-miR-6884-5p	-1.68722	-0.355996	12.6196	0.000381727	0.00398559	3.41825	2.39951	down	significant	pairwise	NOT
Basal_Her2	hsa-miR-513a-5p	-1.6884	1.12245	12.5648	0.000393077	0.004088	3.40552	2.38849	down	significant	pairwise	NOT
Basal_Her2	hsa-miR-12125	1.84665	-0.28559	12.5061	0.000405632	0.00420209	3.39187	2.37653	up	significant	pairwise	NOT
Basal_Her2	hsa-miR-103a-3p	-0.380467	13.8425	12.4735	0.00041277	0.0042594	3.38429	2.37065	down	significant	pairwise	NOT
Basal_Her2	hsa-miR-582-5p	0.912481	6.28996	12.4557	0.000416719	0.00428348	3.38016	2.3682	up	significant	pairwise	NOT
Basal_Her2	hsa-miR-588	1.88456	-0.404157	12.4422	0.000419735	0.00429783	3.37702	2.36675	up	significant	pairwise	NOT
Basal_Her2	hsa-miR-296-5p	-0.899606	3.76086	12.4032	0.000428591	0.00437163	3.36796	2.35936	down	significant	pairwise	NOT
Basal_Her2	hsa-miR-153-3p	-1.02718	5.02355	12.3913	0.000431349	0.0043829	3.36517	2.35824	down	significant	pairwise	NOT
Basal_Her2	hsa-miR-1271-5p	1.14723	1.83588	12.3616	0.000438255	0.00443608	3.35827	2.353	up	significant	pairwise	NOT
Basal_Her2	hsa-miR-127-3p	-0.619672	8.08369	12.3489	0.00044124	0.00444931	3.35532	2.35171	down	significant	pairwise	NOT
Basal_Her2	hsa-miR-135a-2-3p	-2.16545	1.10588	12.3061	0.000451491	0.00453543	3.34535	2.34338	down	significant	pairwise	NOT
Basal_Her2	hsa-miR-379-5p	-0.561385	6.33607	12.2904	0.000455286	0.0045563	3.34172	2.34139	down	significant	pairwise	NOT
Basal_Her2	hsa-miR-188-3p	0.620352	2.64507	12.2823	0.000457266	0.00455891	3.33983	2.34114	up	significant	pairwise	NOT
Basal_Her2	hsa-miR-382-3p	-0.567412	3.56813	12.2456	0.000466352	0.00463208	3.33129	2.33422	down	significant	pairwise	NOT
Basal_Her2	hsa-miR-216a-5p	1.25444	2.46531	12.1294	0.000496343	0.00491158	3.30422	2.30878	up	significant	pairwise	NOT
Basal_Her2	hsa-miR-944	1.21563	1.73427	12.0873	0.000507676	0.00500504	3.29441	2.30059	up	significant	pairwise	NOT
Basal_Her2	hsa-miR-130a-5p	0.851922	0.87388	12.0084	0.00052962	0.00520204	3.27604	2.28383	up	significant	pairwise	NOT
Basal_Her2	hsa-miR-193a-3p	-0.709883	4.36873	11.9702	0.000540589	0.00529019	3.26713	2.27653	down	significant	pairwise	NOT
Basal_Her2	hsa-miR-30b-3p	0.613676	4.72337	11.7746	0.000600436	0.00585425	3.22153	2.23253	up	significant	pairwise	NOT
Basal_Her2	hsa-miR-642a-3p	-1.06893	0.661109	11.658	0.000639256	0.00620992	3.19433	2.20691	down	significant	pairwise	NOT
Basal_Her2	hsa-miR-100-3p	0.66816	2.60437	11.5891	0.000663387	0.00642081	3.17823	2.19241	up	significant	pairwise	NOT
Basal_Her2	hsa-miR-493-5p	-0.599395	6.0538	11.4726	0.000706305	0.00681135	3.15101	2.16677	down	significant	pairwise	NOT
Basal_Her2	hsa-miR-411-5p	-0.587522	7.07112	11.4149	0.000728586	0.00700076	3.13752	2.15485	down	significant	pairwise	NOT
Basal_Her2	hsa-miR-223-3p	0.635534	10.6275	11.3806	0.000742132	0.00708235	3.12952	2.14982	up	significant	pairwise	NOT
Basal_Her2	hsa-miR-499a-5p	-0.525266	6.81258	11.3799	0.000742418	0.00708235	3.12935	2.14982	down	significant	pairwise	YES
Basal_Her2	hsa-miR-425-3p	-0.545776	8.52518	11.2966	0.000776475	0.00738068	3.10987	2.1319	down	significant	pairwise	NOT
Basal_Her2	hsa-miR-518d-5p	2.28	-0.31664	11.2822	0.000782548	0.00738547	3.10649	2.13162	up	significant	pairwise	NOT
Basal_Her2	hsa-miR-526a-5p	2.28	-0.31664	11.2822	0.000782548	0.00738547	3.10649	2.13162	up	significant	pairwise	NOT
Basal_Her2	hsa-miR-4802-3p	-0.784608	1.58678	11.2009	0.000817596	0.00768888	3.08746	2.11414	down	significant	pairwise	NOT
Basal_Her2	hsa-miR-2276-3p	-0.855641	1.27292	11.1907	0.00082208	0.00770373	3.08509	2.1133	down	significant	pairwise	NOT
Basal_Her2	hsa-miR-548d-3p	0.985625	1.37419	11.1555	0.000837849	0.00782386	3.07683	2.10658	up	significant	pairwise	NOT
Basal_Her2	hsa-miR-5580-3p	-1.68378	-0.251379	11.1195	0.000854253	0.00794905	3.06841	2.09968	down	significant	pairwise	NOT
Basal_Her2	hsa-miR-539-5p	-0.62742	2.86369	11.1081	0.000859534	0.00797022	3.06574	2.09853	down	significant	pairwise	NOT
Basal_Her2	hsa-miR-382-5p	-0.531797	6.11957	10.9653	0.000928332	0.00857818	3.0323	2.0666	down	significant	pairwise	NOT
Basal_Her2	hsa-miR-1296-3p	1.37742	0.012015	10.9473	0.000937388	0.00863178	3.02808	2.0639	up	significant	pairwise	NOT
Basal_Her2	hsa-miR-26b-5p	-0.328673	13.8215	10.8192	0.00100454	0.00921811	2.99803	2.03536	down	significant	pairwise	YES
Basal_Her2	hsa-miR-6762-5p	-1.22636	-0.194987	10.7789	0.00102664	0.00938847	2.98858	2.02741	down	significant	pairwise	NOT
Basal_Her2	hsa-miR-363-5p	-1.4118	0.137687	10.7223	0.00105852	0.0096467	2.9753	2.01562	down	significant	pairwise	NOT
Basal_Her2	hsa-miR-518c-5p	2.62297	-0.20677	10.6987	0.00107209	0.0097369	2.96977	2.01158	up	significant	pairwise	NOT
Basal_Her2	hsa-miR-589-5p	-0.413789	5.32106	10.652	0.00109951	0.00995192	2.9588	2.00209	down	significant	pairwise	NOT
Basal_Her2	hsa-miR-203a-3p	0.938759	10.041	10.6298	0.00111281	0.010038	2.95358	1.99835	up	non-significant	pairwise	NOT
Basal_Her2	hsa-miR-4758-3p	-1.45757	0.00107357	10.4861	0.00120279	0.0108129	2.91981	1.96606	down	non-significant	pairwise	NOT
Basal_Her2	hsa-miR-432-5p	-0.561286	3.96807	10.4176	0.00124819	0.0111831	2.90372	1.95144	down	non-significant	pairwise	NOT
Basal_Her2	hsa-miR-501-5p	0.483881	4.83015	10.3423	0.00130014	0.0116094	2.88601	1.93519	up	non-significant	pairwise	YES
Basal_Her2	hsa-miR-662	2.13306	-0.353346	10.3354	0.001305	0.0116137	2.88439	1.93503	up	non-significant	pairwise	NOT
Basal_Her2	hsa-let-7d-3p	0.377837	7.71327	10.3117	0.00132186	0.0117243	2.87881	1.93091	up	non-significant	pairwise	NOT
Basal_Her2	hsa-miR-106a-5p	-0.906009	7.91133	10.2842	0.00134174	0.0118567	2.87233	1.92604	down	non-significant	pairwise	NOT
Basal_Her2	hsa-miR-31-3p	1.06092	2.62879	10.2787	0.00134573	0.0118567	2.87104	1.92604	up	non-significant	pairwise	NOT
Basal_Her2	hsa-miR-431-5p	-0.517612	4.68654	10.2425	0.0013724	0.0120516	2.86252	1.91895	down	non-significant	pairwise	NOT
Basal_Her2	hsa-miR-625-5p	-1.00044	0.884152	10.1873	0.00141412	0.0123771	2.84951	1.90738	down	non-significant	pairwise	NOT
Basal_Her2	hsa-miR-376c-3p	-0.487301	9.56036	10.0165	0.00155141	0.0135241	2.80927	1.86889	down	non-significant	pairwise	NOT
Basal_Her2	hsa-miR-136-3p	-0.522097	5.94873	10.0117	0.00155546	0.0135241	2.80814	1.86889	down	non-significant	pairwise	NOT
Basal_Her2	hsa-miR-519e-3p	2.11779	-0.152464	10.0058	0.00156047	0.0135241	2.80675	1.86889	up	non-significant	pairwise	NOT
Basal_Her2	hsa-miR-664a-5p	-0.463866	3.35815	9.98568	0.00157762	0.0135946	2.802	1.86663	down	non-significant	pairwise	NOT
Basal_Her2	hsa-miR-542-3p	-0.636504	5.17463	9.98423	0.00157886	0.0135946	2.80166	1.86663	down	non-significant	pairwise	NOT
Basal_Her2	hsa-miR-3609	0.906001	0.322951	9.94587	0.00161211	0.013836	2.79261	1.85899	up	non-significant	pairwise	NOT
Basal_Her2	hsa-miR-4460	-2.02911	-0.075398	9.91941	0.00163545	0.0139831	2.78636	1.8544	down	non-significant	pairwise	NOT
Basal_Her2	hsa-miR-199a-5p	-0.480752	12.6825	9.91451	0.00163981	0.0139831	2.78521	1.8544	down	non-significant	pairwise	NOT
Basal_Her2	hsa-miR-154-3p	-0.496313	5.70253	9.90861	0.00164507	0.0139831	2.78381	1.8544	down	non-significant	pairwise	NOT
Basal_Her2	hsa-miR-514a-5p	-1.23717	0.82062	9.83836	0.0017091	0.0144809	2.76723	1.8392	down	non-significant	pairwise	NOT
Basal_Her2	hsa-miR-708-3p	-0.555162	5.32424	9.82214	0.00172424	0.0145432	2.7634	1.83734	down	non-significant	pairwise	NOT
Basal_Her2	hsa-miR-6513-5p	0.578476	1.139	9.81475	0.00173118	0.0145432	2.76166	1.83734	up	non-significant	pairwise	NOT
Basal_Her2	hsa-miR-4423-5p	-1.28365	0.17622	9.81292	0.0017329	0.0145432	2.76123	1.83734	down	non-significant	pairwise	NOT
Basal_Her2	hsa-miR-485-5p	-0.674948	1.67498	9.78945	0.00175516	0.0146835	2.75568	1.83317	down	non-significant	pairwise	NOT
Basal_Her2	hsa-miR-514a-3p	-1.00344	2.50223	9.72907	0.00181376	0.0151261	2.74142	1.82027	down	non-significant	pairwise	NOT
Basal_Her2	hsa-miR-654-3p	-0.533799	4.72285	9.63657	0.00190742	0.0158573	2.71955	1.79977	down	non-significant	pairwise	NOT
Basal_Her2	hsa-miR-2116-5p	0.515136	1.8243	9.55421	0.00199491	0.0165328	2.70008	1.78165	up	non-significant	pairwise	NOT
Basal_Her2	hsa-miR-324-3p	0.386645	4.53668	9.54101	0.00200931	0.0166003	2.69695	1.77989	up	non-significant	pairwise	NOT
Basal_Her2	hsa-miR-4649-5p	-1.29155	-0.239488	9.50705	0.00204683	0.0168578	2.68892	1.7732	down	non-significant	pairwise	NOT
Basal_Her2	hsa-miR-331-5p	-0.474947	4.66726	9.47409	0.00208394	0.0171102	2.68111	1.76674	down	non-significant	pairwise	NOT
Basal_Her2	hsa-miR-520c-5p	2.08603	-0.312998	9.39449	0.00217638	0.0178141	2.66227	1.74924	up	non-significant	pairwise	NOT
Basal_Her2	hsa-miR-149-3p	-1.46574	-0.24519	9.38024	0.00219337	0.0178979	2.65889	1.7472	down	non-significant	pairwise	NOT
Basal_Her2	hsa-miR-337-3p	-0.529307	4.52759	9.35887	0.00221909	0.0180522	2.65382	1.74347	down	non-significant	pairwise	NOT
Basal_Her2	hsa-miR-187-3p	-1.37312	8.36122	9.34494	0.00223602	0.0181344	2.65052	1.7415	down	non-significant	pairwise	NOT
Basal_Her2	hsa-miR-7112-3p	1.46835	-0.216248	9.31682	0.0022706	0.0183417	2.64386	1.73656	up	non-significant	pairwise	NOT
Basal_Her2	hsa-miR-615-3p	-0.714293	7.49988	9.30966	0.00227949	0.0183417	2.64216	1.73656	down	non-significant	pairwise	NOT
Basal_Her2	hsa-miR-519d-5p	1.79195	-0.196675	9.30737	0.00228234	0.0183417	2.64162	1.73656	up	non-significant	pairwise	NOT
Basal_Her2	hsa-miR-3115	0.844081	0.832943	9.22926	0.00238178	0.0190818	2.6231	1.71938	up	non-significant	pairwise	NOT
Basal_Her2	hsa-miR-3677-5p	-0.845178	0.436587	9.22385	0.00238883	0.0190818	2.62182	1.71938	down	non-significant	pairwise	NOT
Basal_Her2	hsa-miR-148a-3p	-0.572704	13.3926	9.18498	0.00244009	0.0194328	2.61259	1.71147	down	non-significant	pairwise	NOT
Basal_Her2	hsa-miR-584-3p	1.2688	-0.381863	9.17378	0.00245508	0.019455	2.60994	1.71097	up	non-significant	pairwise	NOT
Basal_Her2	hsa-miR-4640-3p	1.0008	0.17391	9.17193	0.00245756	0.019455	2.6095	1.71097	up	non-significant	pairwise	NOT
Basal_Her2	hsa-miR-509-5p	-1.5585	0.177016	9.14747	0.00249062	0.0196581	2.60369	1.70646	down	non-significant	pairwise	NOT
Basal_Her2	hsa-miR-3663-3p	1.49133	-0.439639	9.14126	0.00249909	0.0196664	2.60222	1.70628	up	non-significant	pairwise	NOT
Basal_Her2	hsa-miR-362-3p	0.635623	3.00754	9.05295	0.00262272	0.0205782	2.58125	1.68659	up	non-significant	pairwise	NOT
Basal_Her2	hsa-miR-505-5p	0.615358	3.60336	9.03826	0.00264388	0.0206831	2.57776	1.68438	up	non-significant	pairwise	NOT
Basal_Her2	hsa-miR-6756-3p	1.17059	-0.435929	9.02435	0.00266407	0.0207208	2.57445	1.68359	up	non-significant	pairwise	NOT
Basal_Her2	hsa-miR-370-3p	-0.573256	2.82977	9.02418	0.00266432	0.0207208	2.57441	1.68359	down	non-significant	pairwise	NOT
Basal_Her2	hsa-miR-487a-5p	-0.675517	1.26585	8.98938	0.00271554	0.0210573	2.56614	1.6766	down	non-significant	pairwise	NOT
Basal_Her2	hsa-miR-28-3p	0.407692	9.56757	8.95254	0.00277084	0.0214218	2.55739	1.66914	up	non-significant	pairwise	NOT
Basal_Her2	hsa-miR-7-5p	-0.795033	11.1144	8.94532	0.00278181	0.0214218	2.55567	1.66914	down	non-significant	pairwise	YES
Basal_Her2	hsa-miR-4425	1.20125	-0.216954	8.94207	0.00278677	0.0214218	2.5549	1.66914	up	non-significant	pairwise	NOT
Basal_Her2	hsa-miR-381-3p	-0.471138	6.71661	8.92049	0.00281989	0.0215758	2.54977	1.66603	down	non-significant	pairwise	NOT
Basal_Her2	hsa-miR-5696	1.00495	-0.0297452	8.91843	0.00282307	0.0215758	2.54928	1.66603	up	non-significant	pairwise	NOT
Basal_Her2	hsa-miR-4793-3p	-1.10594	-0.457733	8.90299	0.00284704	0.0216964	2.54561	1.66361	down	non-significant	pairwise	NOT
Basal_Her2	hsa-miR-1270	-0.895969	2.7322	8.84444	0.00293983	0.0223277	2.53168	1.65116	down	non-significant	pairwise	NOT
Basal_Her2	hsa-miR-1306-3p	0.584865	1.46036	8.84017	0.00294671	0.0223277	2.53066	1.65116	up	non-significant	pairwise	NOT
Basal_Her2	hsa-miR-136-5p	-0.551269	4.42719	8.8098	0.00299617	0.0226009	2.52343	1.64587	down	non-significant	pairwise	NOT
Basal_Her2	hsa-miR-660-3p	0.617168	1.3392	8.80758	0.00299982	0.0226009	2.52291	1.64587	up	non-significant	pairwise	NOT
Basal_Her2	hsa-miR-134-3p	-0.733106	0.791543	8.76104	0.00307734	0.0231192	2.51183	1.63603	down	non-significant	pairwise	NOT
Basal_Her2	hsa-miR-3622a-3p	1.52013	-0.287681	8.72954	0.00313095	0.0234556	2.50432	1.62975	up	non-significant	pairwise	NOT
Basal_Her2	hsa-miR-4484	-0.811832	1.99621	8.68015	0.00321695	0.0240319	2.49256	1.61921	down	non-significant	pairwise	NOT
Basal_Her2	hsa-miR-3923	-1.41356	-0.440161	8.63664	0.00329468	0.0245435	2.48219	1.61006	down	non-significant	pairwise	NOT
Basal_Her2	hsa-miR-485-3p	-0.527163	3.01086	8.60799	0.00334692	0.0248628	2.47535	1.60445	down	non-significant	pairwise	NOT
Basal_Her2	hsa-miR-299-3p	-0.517862	2.74345	8.5887	0.00338255	0.0250079	2.47076	1.60192	down	non-significant	pairwise	NOT
Basal_Her2	hsa-miR-1236-3p	1.49525	-0.352531	8.58722	0.00338531	0.0250079	2.4704	1.60192	up	non-significant	pairwise	NOT
Basal_Her2	hsa-miR-6762-3p	-1.16473	-0.197233	8.56387	0.003429	0.0252603	2.46483	1.59756	down	non-significant	pairwise	NOT
Basal_Her2	hsa-miR-329-3p	-0.524937	2.2869	8.52243	0.00350795	0.0257703	2.45495	1.58888	down	non-significant	pairwise	NOT
Basal_Her2	hsa-miR-2277-3p	-0.474214	2.19436	8.49828	0.00355483	0.0260426	2.44918	1.58432	down	non-significant	pairwise	NOT
Basal_Her2	hsa-miR-129-1-3p	1.54834	0.693397	8.46029	0.00362984	0.0265029	2.44011	1.57671	up	non-significant	pairwise	NOT
Basal_Her2	hsa-miR-380-3p	-0.619824	1.75198	8.45638	0.00363765	0.0265029	2.43918	1.57671	down	non-significant	pairwise	NOT
Basal_Her2	hsa-miR-490-5p	-2.50156	-0.086535	8.4029	0.00374622	0.0272191	2.42641	1.56513	down	non-significant	pairwise	NOT
Basal_Her2	hsa-miR-3615	0.466567	5.99913	8.37857	0.00379672	0.0275106	2.42059	1.5605	up	non-significant	pairwise	NOT
Basal_Her2	hsa-miR-320e	0.984208	0.595761	8.36846	0.00381788	0.0275886	2.41818	1.55927	up	non-significant	pairwise	NOT
Basal_Her2	hsa-miR-409-3p	-0.479934	6.41726	8.34716	0.0038629	0.0278381	2.41309	1.55536	down	non-significant	pairwise	NOT
Basal_Her2	hsa-miR-874-3p	-0.478553	5.51618	8.33757	0.00388335	0.0279096	2.41079	1.55425	down	non-significant	pairwise	NOT
Basal_Her2	hsa-miR-1292-3p	1.10355	-0.434521	8.31034	0.003942	0.0282545	2.40428	1.54891	up	non-significant	pairwise	NOT
Basal_Her2	hsa-miR-379-3p	-0.554785	2.25872	8.24903	0.00407739	0.0291462	2.38962	1.53542	down	non-significant	pairwise	NOT
Basal_Her2	hsa-miR-4755-3p	-1.12567	-0.443407	8.2424	0.0040923	0.0291741	2.38803	1.535	down	non-significant	pairwise	NOT
Basal_Her2	hsa-miR-181b-3p	-0.609321	1.25695	8.17998	0.00423553	0.0301143	2.37309	1.52123	down	non-significant	pairwise	NOT
Basal_Her2	hsa-miR-15b-3p	0.411984	7.18061	8.11267	0.00439568	0.0311694	2.35697	1.50627	up	non-significant	pairwise	YES
Basal_Her2	hsa-miR-6807-5p	1.42029	-0.337799	8.08378	0.00446631	0.0315858	2.35005	1.50051	up	non-significant	pairwise	NOT
Basal_Her2	hsa-miR-449c-3p	-1.53349	-0.311257	8.0695	0.00450166	0.0317511	2.34663	1.49824	down	non-significant	pairwise	NOT
Basal_Her2	hsa-miR-590-5p	0.44781	5.56588	8.0508	0.00454837	0.0319954	2.34214	1.49491	up	non-significant	pairwise	NOT
Basal_Her2	hsa-miR-377-3p	-0.476156	4.3114	8.005	0.00466482	0.0327278	2.33116	1.48508	down	non-significant	pairwise	NOT
Basal_Her2	hsa-miR-4671-3p	1.19467	0.30627	7.99906	0.00468017	0.0327488	2.32974	1.4848	up	non-significant	pairwise	NOT
Basal_Her2	hsa-miR-410-3p	-0.461427	3.65297	7.97614	0.00473978	0.0330787	2.32424	1.48045	down	non-significant	pairwise	NOT
Basal_Her2	hsa-miR-4676-5p	-1.2201	-0.436498	7.9505	0.00480742	0.0333829	2.31809	1.47648	down	non-significant	pairwise	NOT
Basal_Her2	hsa-miR-4766-3p	0.819837	0.230909	7.95007	0.00480854	0.0333829	2.31799	1.47648	up	non-significant	pairwise	NOT
Basal_Her2	hsa-miR-5588-3p	1.23283	-0.32951	7.91514	0.00490227	0.0339184	2.3096	1.46956	up	non-significant	pairwise	NOT
Basal_Her2	hsa-miR-488-5p	1.22258	0.275127	7.91162	0.00491184	0.0339184	2.30876	1.46956	up	non-significant	pairwise	NOT
Basal_Her2	hsa-miR-4501	-1.56945	-0.159813	7.90547	0.00492857	0.0339184	2.30728	1.46956	down	non-significant	pairwise	NOT
Basal_Her2	hsa-miR-6503-5p	-0.746166	0.635651	7.90243	0.00493684	0.0339184	2.30655	1.46956	down	non-significant	pairwise	NOT
Basal_Her2	hsa-miR-299-5p	-0.491559	5.78376	7.86695	0.00503465	0.0344809	2.29803	1.46242	down	non-significant	pairwise	NOT
Basal_Her2	hsa-miR-126-3p	-0.354497	14.0304	7.86334	0.00504472	0.0344809	2.29716	1.46242	down	non-significant	pairwise	NOT
Basal_Her2	hsa-miR-376a-5p	-0.494916	2.67094	7.85602	0.00506519	0.0345318	2.2954	1.46178	down	non-significant	pairwise	NOT
Basal_Her2	hsa-miR-6881-3p	1.57049	-0.381731	7.85013	0.00508172	0.0345557	2.29399	1.46148	up	non-significant	pairwise	NOT
Basal_Her2	hsa-miR-376a-3p	-0.43495	5.34121	7.76996	0.00531224	0.0360153	2.27472	1.44351	down	non-significant	pairwise	NOT
Basal_Her2	hsa-miR-3186-3p	2.25191	-0.396873	7.75914	0.00534415	0.0360153	2.27212	1.44351	up	non-significant	pairwise	NOT
Basal_Her2	hsa-miR-1246	1.69189	2.44259	7.75433	0.00535838	0.0360153	2.27097	1.44351	up	non-significant	pairwise	NOT
Basal_Her2	hsa-miR-192-5p	-0.454757	7.07117	7.75307	0.00536213	0.0360153	2.27066	1.44351	down	non-significant	pairwise	NOT
Basal_Her2	hsa-miR-6747-3p	0.749266	0.287756	7.75235	0.00536428	0.0360153	2.27049	1.44351	up	non-significant	pairwise	NOT
Basal_Her2	hsa-miR-3198	1.02471	-0.458808	7.73171	0.00542595	0.0363374	2.26552	1.43965	up	non-significant	pairwise	NOT
Basal_Her2	hsa-miR-6502-3p	-1.30777	-0.316454	7.71497	0.00547649	0.0365835	2.2615	1.43671	down	non-significant	pairwise	NOT
Basal_Her2	hsa-miR-7156-3p	1.37175	-0.380308	7.70697	0.00550079	0.0366535	2.25958	1.43588	up	non-significant	pairwise	NOT
Basal_Her2	hsa-miR-744-5p	0.460041	7.81402	7.69846	0.0055268	0.036726	2.25753	1.43503	up	non-significant	pairwise	NOT
Basal_Her2	hsa-miR-4783-3p	-0.741944	1.5745	7.69436	0.00553937	0.036726	2.25654	1.43503	down	non-significant	pairwise	NOT
Basal_Her2	hsa-miR-10395-3p	0.745756	0.786751	7.68942	0.00555454	0.0367347	2.25535	1.43492	up	non-significant	pairwise	NOT
Basal_Her2	hsa-miR-381-5p	-0.536586	2.57097	7.66829	0.00561996	0.037075	2.25027	1.43092	down	non-significant	pairwise	NOT
Basal_Her2	hsa-miR-1229-3p	0.846945	1.13952	7.64455	0.00569442	0.0374541	2.24455	1.4265	up	non-significant	pairwise	NOT
Basal_Her2	hsa-miR-873-3p	2.05065	-0.331031	7.64098	0.00570568	0.0374541	2.24369	1.4265	up	non-significant	pairwise	NOT
Basal_Her2	hsa-miR-181b-5p	-0.4726	11.688	7.58859	0.00587389	0.0383958	2.23107	1.41572	down	non-significant	pairwise	NOT
Basal_Her2	hsa-miR-7706	0.511734	3.10221	7.5873	0.00587809	0.0383958	2.23076	1.41572	up	non-significant	pairwise	NOT
Basal_Her2	hsa-miR-10b-5p	-0.447935	12.662	7.58238	0.00589414	0.038406	2.22958	1.4156	down	non-significant	pairwise	NOT
Basal_Her2	hsa-miR-324-5p	0.329894	10.6549	7.50483	0.00615337	0.0399969	2.21089	1.39797	up	non-significant	pairwise	NOT
Basal_Her2	hsa-miR-6832-5p	1.26615	-0.368905	7.49996	0.00617004	0.0400072	2.20971	1.39786	up	non-significant	pairwise	NOT
Basal_Her2	hsa-miR-493-3p	-0.480879	3.43939	7.48336	0.00622719	0.0402328	2.20571	1.39542	down	non-significant	pairwise	NOT
Basal_Her2	hsa-miR-4690-3p	-1.18965	-0.344337	7.48105	0.00623517	0.0402328	2.20515	1.39542	down	non-significant	pairwise	NOT
Basal_Her2	hsa-miR-532-5p	0.392027	9.04708	7.45741	0.00631757	0.0406655	2.19945	1.39077	up	non-significant	pairwise	NOT
Basal_Her2	hsa-miR-433-5p	-0.651982	1.06789	7.44823	0.0063499	0.0407747	2.19723	1.38961	down	non-significant	pairwise	NOT
Basal_Her2	hsa-miR-3176	-0.914001	0.105793	7.40452	0.00650603	0.0415827	2.18668	1.38109	down	non-significant	pairwise	NOT
Basal_Her2	hsa-miR-433-3p	-0.481096	3.37131	7.40422	0.0065071	0.0415827	2.18661	1.38109	down	non-significant	pairwise	NOT
Basal_Her2	hsa-miR-337-5p	-0.472172	4.21359	7.30592	0.00687276	0.0438139	2.16287	1.35839	down	non-significant	pairwise	NOT
Basal_Her2	hsa-miR-1185-1-3p	-0.464074	3.7812	7.29292	0.00692267	0.0440262	2.15973	1.35629	down	non-significant	pairwise	NOT
Basal_Her2	hsa-miR-3606-5p	-0.740279	0.720343	7.24589	0.00710636	0.0450863	2.14835	1.34596	down	non-significant	pairwise	NOT
Basal_Her2	hsa-miR-4423-3p	-1.09155	0.158069	7.19065	0.00732846	0.0463673	2.13499	1.33379	down	non-significant	pairwise	NOT
Basal_Her2	hsa-miR-1912-3p	-1.37204	-0.309546	7.18703	0.00734323	0.0463673	2.13411	1.33379	down	non-significant	pairwise	NOT
Basal_Her2	hsa-miR-25-5p	0.493064	3.5731	7.1615	0.0074485	0.0467469	2.12793	1.33025	up	non-significant	pairwise	NOT
Basal_Her2	hsa-miR-1915-5p	1.21494	-0.430146	7.16096	0.00745072	0.0467469	2.1278	1.33025	up	non-significant	pairwise	NOT
Basal_Her2	hsa-miR-4757-3p	1.05942	-0.135487	7.15963	0.00745624	0.0467469	2.12748	1.33025	up	non-significant	pairwise	NOT
Basal_Her2	hsa-miR-590-3p	0.312283	9.91964	7.14993	0.0074967	0.0468898	2.12513	1.32892	up	non-significant	pairwise	NOT
Basal_Her2	hsa-miR-24-3p	0.316604	13.8397	7.14366	0.00752293	0.0469431	2.12361	1.32843	up	non-significant	pairwise	NOT
Basal_Her2	hsa-miR-708-5p	-0.441682	8.96766	7.11539	0.00764248	0.0475771	2.11677	1.3226	down	non-significant	pairwise	NOT
Basal_Her2	hsa-miR-98-3p	0.440616	4.01457	7.11049	0.00766341	0.0475957	2.11558	1.32243	up	non-significant	pairwise	NOT
Basal_Her2	hsa-miR-758-3p	-0.519842	2.59106	7.07933	0.00779784	0.0483174	2.10803	1.3159	down	non-significant	pairwise	NOT
Basal_Her2	hsa-miR-4787-3p	0.734725	1.07519	7.0005	0.00814868	0.0503737	2.08891	1.2978	up	non-significant	pairwise	NOT
Basal_Her2	hsa-miR-3664-3p	0.633891	1.93801	6.9941	0.00817787	0.0504365	2.08736	1.29725	up	non-significant	pairwise	NOT
Basal_Her2	hsa-miR-6501-5p	-0.673497	1.21679	6.98879	0.00820219	0.0504692	2.08607	1.29697	down	non-significant	pairwise	NOT
Basal_Her2	hsa-miR-876-5p	1.67199	-0.251364	6.95931	0.00833841	0.0511886	2.07892	1.29083	up	non-significant	pairwise	NOT
Basal_Her2	hsa-miR-3145-5p	1.21253	-0.391074	6.94261	0.00841662	0.0515494	2.07486	1.28778	up	non-significant	pairwise	NOT
Basal_Her2	hsa-miR-24-2-5p	0.336029	7.44465	6.91509	0.00854713	0.0522281	2.06818	1.2821	up	non-significant	pairwise	NOT
Basal_Her2	hsa-miR-6772-3p	1.3173	-0.39898	6.90428	0.00859894	0.0524239	2.06556	1.28047	up	non-significant	pairwise	NOT
Basal_Her2	hsa-miR-7-1-3p	-0.406569	6.45395	6.8674	0.00877822	0.0533941	2.05659	1.27251	down	non-significant	pairwise	NOT
Basal_Her2	hsa-miR-889-3p	-0.528333	4.98731	6.8508	0.00886015	0.0537692	2.05256	1.26947	down	non-significant	pairwise	NOT
Basal_Her2	hsa-miR-296-3p	-0.866338	1.42509	6.83902	0.0089188	0.0540015	2.04969	1.26759	down	non-significant	pairwise	NOT
Basal_Her2	hsa-miR-494-3p	-0.432732	6.07239	6.79817	0.00912512	0.0551049	2.03976	1.25881	down	non-significant	pairwise	NOT
Basal_Her2	hsa-miR-5189-5p	-0.979403	-0.451843	6.79476	0.0091426	0.0551049	2.03893	1.25881	down	non-significant	pairwise	NOT
Basal_Her2	hsa-miR-151a-5p	0.369828	6.95877	6.75879	0.0093287	0.0560991	2.03018	1.25104	up	non-significant	pairwise	NOT
Basal_Her2	hsa-miR-431-3p	-0.563734	1.39964	6.75241	0.00936211	0.0561727	2.02863	1.25048	down	non-significant	pairwise	NOT
Basal_Her2	hsa-miR-5002-5p	0.982875	-0.0667198	6.74167	0.00941862	0.0563842	2.02601	1.24884	up	non-significant	pairwise	NOT
Basal_Her2	hsa-miR-6840-3p	1.24311	-0.137232	6.73479	0.00945503	0.0564746	2.02434	1.24815	up	non-significant	pairwise	NOT
Basal_Her2	hsa-miR-520h	2.01776	-0.283885	6.72011	0.00953316	0.0568134	2.02076	1.24555	up	non-significant	pairwise	NOT
Basal_Her2	hsa-miR-133b	1.34713	-0.305247	6.71309	0.00957075	0.0569095	2.01905	1.24482	up	non-significant	pairwise	NOT
Basal_Her2	hsa-miR-6832-3p	1.24693	-0.378183	6.68523	0.00972149	0.0576613	2.01227	1.23912	up	non-significant	pairwise	NOT
Basal_Her2	hsa-miR-20b-3p	-0.90153	2.02403	6.68172	0.00974067	0.0576613	2.01141	1.23912	down	non-significant	pairwise	NOT
Basal_Her2	hsa-miR-383-3p	1.31342	-0.446618	6.66115	0.00985371	0.0582005	2.0064	1.23507	up	non-significant	pairwise	NOT
Basal_Her2	hsa-miR-4662b	-1.11379	0.968602	6.65286	0.00989966	0.058342	2.00438	1.23402	down	non-significant	pairwise	NOT
Basal_Her2	hsa-miR-624-5p	-0.33265	4.75411	6.64603	0.00993768	0.0584362	2.00272	1.23332	down	non-significant	pairwise	NOT
Basal_Her2	hsa-miR-204-3p	1.12634	-0.203912	6.60594	0.0101639	0.0596342	1.99294	1.2245	up	non-significant	pairwise	NOT
Basal_Her2	hsa-miR-495-3p	-0.383411	5.01008	6.56459	0.0104028	0.0608033	1.98285	1.21607	down	non-significant	pairwise	NOT
Basal_Her2	hsa-miR-222-5p	0.426459	5.0311	6.56352	0.010409	0.0608033	1.98259	1.21607	up	non-significant	pairwise	NOT
Basal_Her2	hsa-miR-7705	-0.538013	4.10353	6.55952	0.0104325	0.0608064	1.98161	1.21605	down	non-significant	pairwise	NOT
Basal_Her2	hsa-miR-146b-3p	0.457911	1.28084	6.51774	0.0106803	0.0621147	1.97141	1.20681	up	non-significant	pairwise	NOT
Basal_Her2	hsa-miR-29b-1-5p	0.363645	3.31537	6.47065	0.0109671	0.0635172	1.95991	1.19711	up	non-significant	pairwise	NOT
Basal_Her2	hsa-miR-378a-3p	1.11962	-0.422279	6.46914	0.0109764	0.0635172	1.95954	1.19711	up	non-significant	pairwise	NOT
Basal_Her2	hsa-miR-6893-3p	0.90539	-0.467418	6.46639	0.0109934	0.0635172	1.95887	1.19711	up	non-significant	pairwise	NOT
Basal_Her2	hsa-miR-5004-3p	1.23674	-0.377994	6.43057	0.0112173	0.0646701	1.95011	1.1893	up	non-significant	pairwise	NOT
Basal_Her2	hsa-miR-95-3p	0.451321	7.3219	6.41141	0.0113389	0.0652294	1.94543	1.18556	up	non-significant	pairwise	NOT
Basal_Her2	hsa-miR-6870-3p	1.08029	-0.164287	6.38289	0.0115226	0.0661427	1.93845	1.17952	up	non-significant	pairwise	NOT
Basal_Her2	hsa-miR-1286	0.851982	0.288133	6.36444	0.011643	0.0665494	1.93394	1.17686	up	non-significant	pairwise	NOT
Basal_Her2	hsa-miR-4715-5p	-1.158	-0.385937	6.36434	0.0116436	0.0665494	1.93391	1.17686	down	non-significant	pairwise	NOT
Basal_Her2	hsa-miR-664a-3p	-0.361683	6.99448	6.35035	0.0117358	0.0669319	1.93049	1.17437	down	non-significant	pairwise	NOT
Basal_Her2	hsa-miR-3143	0.565313	1.05603	6.33484	0.0118388	0.0673747	1.92669	1.1715	up	non-significant	pairwise	NOT
Basal_Her2	hsa-miR-498-3p	1.86369	-0.27169	6.26867	0.0122892	0.0697877	1.91048	1.15622	up	non-significant	pairwise	NOT
Basal_Her2	hsa-miR-511-3p	0.60647	4.7597	6.25899	0.0123565	0.0700108	1.9081	1.15483	up	non-significant	pairwise	NOT
Basal_Her2	hsa-miR-3160-3p	0.926413	-0.154896	6.25544	0.0123813	0.0700108	1.90724	1.15483	up	non-significant	pairwise	NOT
Basal_Her2	hsa-miR-410-5p	-0.910806	-0.431701	6.24246	0.0124723	0.0703758	1.90405	1.15258	down	non-significant	pairwise	NOT
Basal_Her2	hsa-miR-6780b-3p	0.905646	-0.160741	6.21478	0.0126688	0.0713099	1.89727	1.14685	up	non-significant	pairwise	NOT
Basal_Her2	hsa-miR-126-5p	-0.316557	13.2179	6.20986	0.0127041	0.0713099	1.89606	1.14685	down	non-significant	pairwise	NOT
Basal_Her2	hsa-miR-3064-5p	-0.5272	0.899167	6.20784	0.0127185	0.0713099	1.89556	1.14685	down	non-significant	pairwise	NOT
Basal_Her2	hsa-miR-2116-3p	0.716293	0.0449198	6.07658	0.0136986	0.0766428	1.86332	1.11553	up	non-significant	pairwise	NOT
Basal_Her2	hsa-miR-6737-3p	0.672081	0.402989	6.01069	0.0142194	0.0793331	1.84712	1.10055	up	non-significant	pairwise	NOT
Basal_Her2	hsa-miR-490-3p	-2.2456	-0.0256856	6.00823	0.0142393	0.0793331	1.84651	1.10055	down	non-significant	pairwise	NOT
Basal_Her2	hsa-miR-5586-3p	-0.60053	0.569223	5.97299	0.0145266	0.0807642	1.83784	1.09278	down	non-significant	pairwise	NOT
Basal_Her2	hsa-miR-551b-3p	0.790519	1.09513	5.96728	0.0145737	0.0808568	1.83643	1.09228	up	non-significant	pairwise	NOT
Basal_Her2	hsa-miR-659-3p	-0.975556	-0.177396	5.95763	0.0146537	0.0811309	1.83405	1.09081	down	non-significant	pairwise	NOT
Basal_Her2	hsa-miR-4479	0.811001	0.0839576	5.94535	0.0147562	0.081528	1.83103	1.08869	up	non-significant	pairwise	NOT
Basal_Her2	hsa-miR-504-5p	-0.668985	2.49896	5.92512	0.0149266	0.0822978	1.82604	1.08461	down	non-significant	pairwise	NOT
Basal_Her2	hsa-miR-4700-3p	-0.8241	-0.46026	5.91829	0.0149845	0.0823949	1.82436	1.0841	down	non-significant	pairwise	NOT
Basal_Her2	hsa-miR-1291	-0.622392	2.55181	5.91573	0.0150063	0.0823949	1.82373	1.0841	down	non-significant	pairwise	NOT
Basal_Her2	hsa-miR-4649-3p	-1.16494	-0.330363	5.90731	0.0150782	0.0826187	1.82165	1.08292	down	non-significant	pairwise	NOT
Basal_Her2	hsa-miR-450b-3p	-1.06928	-0.293512	5.86486	0.0154461	0.0844597	1.81118	1.07335	down	non-significant	pairwise	NOT
Basal_Her2	hsa-miR-6866-3p	-1.10546	-0.358343	5.84096	0.0156573	0.0854384	1.80528	1.06835	down	non-significant	pairwise	NOT
Basal_Her2	hsa-miR-484	0.27472	9.4046	5.80675	0.0159648	0.0869374	1.79684	1.06079	up	non-significant	pairwise	NOT
Basal_Her2	hsa-miR-514b-5p	-1.30762	0.207486	5.79734	0.0160505	0.0872251	1.79451	1.05936	down	non-significant	pairwise	NOT
Basal_Her2	hsa-miR-208b-5p	1.10588	-0.459961	5.78735	0.0161419	0.0875427	1.79204	1.05778	up	non-significant	pairwise	NOT
Basal_Her2	hsa-miR-3614-5p	-0.763765	1.26564	5.76947	0.0163069	0.0882571	1.78763	1.05425	down	non-significant	pairwise	NOT
Basal_Her2	hsa-miR-887-3p	-0.567631	8.26716	5.75249	0.0164653	0.0888294	1.78343	1.05144	down	non-significant	pairwise	YES
Basal_Her2	hsa-miR-11399	1.11771	-0.433717	5.75096	0.0164797	0.0888294	1.78305	1.05144	up	non-significant	pairwise	NOT
Basal_Her2	hsa-miR-513c-3p	-1.21184	-0.216669	5.70475	0.0169191	0.0908734	1.77162	1.04156	down	non-significant	pairwise	NOT
Basal_Her2	hsa-miR-10399-3p	-0.51093	4.13212	5.70389	0.0169274	0.0908734	1.77141	1.04156	down	non-significant	pairwise	NOT
Basal_Her2	hsa-miR-150-5p	0.650946	10.2236	5.6591	0.017365	0.0930343	1.76033	1.03136	up	non-significant	pairwise	NOT
Basal_Her2	hsa-miR-6731-5p	1.06928	-0.313758	5.64837	0.0174716	0.0934168	1.75767	1.02957	up	non-significant	pairwise	NOT
Basal_Her2	hsa-miR-5691	-0.788837	-0.239518	5.61738	0.0177832	0.0948914	1.74999	1.02277	down	non-significant	pairwise	NOT
Basal_Her2	hsa-miR-1266-5p	-0.868873	0.763752	5.60477	0.0179117	0.095385	1.74686	1.02052	down	non-significant	pairwise	NOT
Basal_Her2	hsa-miR-1298-5p	-1.40193	-0.257288	5.59427	0.0180194	0.0956733	1.74426	1.01921	down	non-significant	pairwise	NOT
Basal_Her2	hsa-miR-615-5p	-0.881075	-0.425865	5.59139	0.018049	0.0956733	1.74355	1.01921	down	non-significant	pairwise	NOT
Basal_Her2	hsa-miR-3136-5p	0.448044	1.20462	5.58896	0.018074	0.0956733	1.74295	1.01921	up	non-significant	pairwise	NOT
Basal_Her2	hsa-miR-6811-3p	-1.04374	-0.380195	5.58238	0.018142	0.095842	1.74131	1.01844	down	non-significant	pairwise	NOT
Basal_Her2	hsa-miR-218-5p	-0.383186	8.9473	5.56992	0.0182716	0.0963346	1.73822	1.01622	down	non-significant	pairwise	NOT
Basal_Her2	hsa-miR-548aw	0.455432	1.56229	5.54453	0.0185385	0.0973237	1.73193	1.01178	up	non-significant	pairwise	YES
Basal_Her2	hsa-miR-30b-5p	0.409766	11.8052	5.54354	0.0185491	0.0973237	1.73168	1.01178	up	non-significant	pairwise	NOT
Basal_Her2	hsa-miR-320d	1.04622	-0.252394	5.54163	0.0185693	0.0973237	1.7312	1.01178	up	non-significant	pairwise	NOT
Basal_Her2	hsa-miR-320a-3p	0.261393	10.4725	5.53176	0.0186743	0.0976809	1.72876	1.01019	up	non-significant	pairwise	NOT
Basal_Her2	hsa-miR-6783-5p	1.03114	-0.214606	5.52162	0.0187829	0.0980554	1.72624	1.00853	up	non-significant	pairwise	NOT
Basal_Her2	hsa-miR-98-5p	0.322294	10.5704	5.50646	0.0189463	0.0987145	1.72247	1.00562	up	non-significant	pairwise	NOT
Basal_Her2	hsa-miR-1226-3p	0.486941	3.3661	5.4887	0.0191398	0.0995268	1.71806	1.00206	up	non-significant	pairwise	NOT
Basal_Her2	hsa-miR-103a-1-5p	-0.465353	1.64179	5.47971	0.0192384	0.099844	1.71583	1.00068	down	non-significant	pairwise	NOT
Basal_Her2	hsa-miR-7111-3p	0.799169	-0.019179	5.46125	0.0194428	0.100707	1.71124	0.996938	up	non-significant	pairwise	NOT
Basal_Her2	hsa-miR-520f-5p	1.31624	-0.335225	5.45664	0.0194941	0.100735	1.7101	0.996819	up	non-significant	pairwise	NOT
Basal_Her2	hsa-miR-4742-3p	-0.629018	0.440716	5.45396	0.0195241	0.100735	1.70943	0.996819	down	non-significant	pairwise	NOT
Basal_Her2	hsa-miR-4741	0.982026	-0.118879	5.42584	0.0198409	0.102171	1.70244	0.990673	up	non-significant	pairwise	NOT
Basal_Her2	hsa-let-7i-5p	0.261919	13.7641	5.39737	0.0201671	0.10365	1.69536	0.984432	up	non-significant	pairwise	NOT
Basal_Her2	hsa-miR-509-3p	-1.24892	-0.111687	5.39157	0.0202343	0.103794	1.69391	0.983829	down	non-significant	pairwise	NOT
Basal_Her2	hsa-miR-4999-5p	0.620921	1.23217	5.36782	0.0205116	0.105013	1.688	0.978756	up	non-significant	pairwise	NOT
Basal_Her2	hsa-miR-513a-3p	-1.01139	-0.440449	5.3553	0.0206594	0.105566	1.68488	0.976476	down	non-significant	pairwise	NOT
Basal_Her2	hsa-miR-3190-3p	-0.909018	-0.17435	5.32833	0.0209814	0.106948	1.67816	0.970827	down	non-significant	pairwise	NOT
Basal_Her2	hsa-miR-153-5p	-0.829249	2.90908	5.32592	0.0210105	0.106948	1.67756	0.970827	down	non-significant	pairwise	NOT
Basal_Her2	hsa-miR-194-5p	-0.36396	8.83123	5.32116	0.021068	0.107035	1.67638	0.970474	down	non-significant	pairwise	NOT
Basal_Her2	hsa-miR-510-3p	-1.09897	-0.432818	5.29413	0.0213975	0.10848	1.66964	0.964649	down	non-significant	pairwise	NOT
Basal_Her2	hsa-miR-323a-3p	-0.408523	3.51868	5.29113	0.0214343	0.10848	1.66889	0.964649	down	non-significant	pairwise	NOT
Basal_Her2	hsa-miR-3163	1.03198	-0.38726	5.25736	0.0218542	0.110282	1.66047	0.957496	up	non-significant	pairwise	NOT
Basal_Her2	hsa-miR-7112-5p	0.833548	-0.456155	5.25583	0.0218734	0.110282	1.66008	0.957496	up	non-significant	pairwise	NOT
Basal_Her2	hsa-miR-501-3p	0.56943	3.17747	5.251	0.0219342	0.110379	1.65888	0.957115	up	non-significant	pairwise	NOT
Basal_Her2	hsa-miR-10401-3p	-0.518402	1.46986	5.22405	0.0222766	0.111889	1.65215	0.951212	down	non-significant	pairwise	NOT
Basal_Her2	hsa-miR-6884-3p	-1.12127	-0.370016	5.21411	0.0224044	0.112318	1.64967	0.94955	down	non-significant	pairwise	NOT
Basal_Her2	hsa-miR-7978	2.30331	-0.2047	5.20874	0.0224736	0.112453	1.64833	0.949031	up	non-significant	pairwise	NOT
Basal_Her2	hsa-miR-642b-5p	0.764209	-0.467402	5.17311	0.0229391	0.114351	1.63942	0.94176	up	non-significant	pairwise	NOT
Basal_Her2	hsa-miR-7843-3p	0.764207	-0.459466	5.1731	0.0229392	0.114351	1.63942	0.94176	up	non-significant	pairwise	NOT
Basal_Her2	hsa-miR-1537-5p	-0.656525	0.172545	5.16689	0.0230213	0.114545	1.63787	0.941023	down	non-significant	pairwise	NOT
Basal_Her2	hsa-miR-652-3p	-0.414476	9.90742	5.13778	0.0234106	0.116264	1.63059	0.934556	down	non-significant	pairwise	NOT
Basal_Her2	hsa-miR-4677-5p	0.510084	0.571243	5.12551	0.0235766	0.11687	1.62752	0.932299	up	non-significant	pairwise	NOT
Basal_Her2	hsa-miR-423-5p	-0.330314	8.32528	5.11457	0.0237258	0.117188	1.62478	0.931117	down	non-significant	pairwise	NOT
Basal_Her2	hsa-miR-550a-5p	0.42945	2.15591	5.11432	0.0237292	0.117188	1.62472	0.931117	up	non-significant	pairwise	NOT
Basal_Her2	hsa-miR-4694-3p	1.39427	-0.447595	5.11037	0.0237833	0.117229	1.62373	0.930966	up	non-significant	pairwise	NOT
Basal_Her2	hsa-miR-655-5p	-0.65066	0.219446	5.1065	0.0238364	0.117229	1.62276	0.930966	down	non-significant	pairwise	NOT
Basal_Her2	hsa-miR-1293	-1.2604	-0.359088	5.10405	0.0238701	0.117229	1.62215	0.930966	down	non-significant	pairwise	NOT
Basal_Her2	hsa-miR-96-3p	-0.452948	3.86848	5.07033	0.0243387	0.119056	1.6137	0.924248	down	non-significant	pairwise	NOT
Basal_Her2	hsa-miR-200c-3p	0.387879	14.0518	5.06946	0.024351	0.119056	1.61348	0.924248	up	non-significant	pairwise	NOT
Basal_Her2	hsa-miR-1272	0.865851	-0.456023	5.06762	0.0243769	0.119056	1.61302	0.924248	up	non-significant	pairwise	NOT
Basal_Her2	hsa-miR-1915-3p	1.16776	-0.392992	5.05498	0.0245553	0.119707	1.60985	0.92188	up	non-significant	pairwise	NOT
Basal_Her2	hsa-miR-6765-3p	1.14391	-0.312497	5.02889	0.0249278	0.1213	1.60332	0.916138	up	non-significant	pairwise	NOT
Basal_Her2	hsa-miR-423-3p	-0.326017	10.4202	4.99978	0.0253505	0.122952	1.59601	0.910264	down	non-significant	pairwise	NOT
Basal_Her2	hsa-miR-19a-5p	0.864955	-0.11149	4.99855	0.0253685	0.122952	1.5957	0.910264	up	non-significant	pairwise	NOT
Basal_Her2	hsa-miR-411-3p	-0.387772	2.87492	4.99597	0.0254064	0.122952	1.59506	0.910264	down	non-significant	pairwise	NOT
Basal_Her2	hsa-miR-10b-3p	-0.363084	5.15315	4.99262	0.0254557	0.122966	1.59422	0.910215	down	non-significant	pairwise	NOT
Basal_Her2	hsa-miR-181a-5p	-0.369683	13.6759	4.97295	0.0257468	0.124146	1.58928	0.906067	down	non-significant	pairwise	NOT
Basal_Her2	hsa-miR-182-5p	-0.417566	11.6673	4.94862	0.0261115	0.125638	1.58317	0.900879	down	non-significant	pairwise	NOT
Basal_Her2	hsa-miR-1227-3p	0.593393	0.639172	4.94601	0.0261509	0.125638	1.58251	0.900879	up	non-significant	pairwise	NOT
Basal_Her2	hsa-miR-197-5p	0.772977	-0.180312	4.94261	0.0262024	0.125658	1.58166	0.900811	up	non-significant	pairwise	NOT
Basal_Her2	hsa-miR-323b-3p	-0.449605	2.46739	4.93581	0.0263058	0.125789	1.57995	0.900357	down	non-significant	pairwise	NOT
Basal_Her2	hsa-miR-877-3p	0.95314	0.208469	4.93457	0.0263246	0.125789	1.57964	0.900357	up	non-significant	pairwise	NOT
Basal_Her2	hsa-miR-96-5p	-0.424032	11.4942	4.92848	0.0264176	0.126006	1.57811	0.899608	down	non-significant	pairwise	NOT
Basal_Her2	hsa-miR-6795-3p	0.754689	0.176934	4.89778	0.0268912	0.128035	1.57039	0.892671	up	non-significant	pairwise	NOT
Basal_Her2	hsa-miR-342-5p	-0.403515	6.44411	4.88968	0.0270177	0.128406	1.56835	0.891413	down	non-significant	pairwise	YES
Basal_Her2	hsa-miR-652-5p	-0.427849	6.7507	4.87699	0.027217	0.128931	1.56516	0.889644	down	non-significant	pairwise	NOT
Basal_Her2	hsa-miR-4737	-0.916012	-0.448223	4.87195	0.0272967	0.128931	1.56389	0.889644	down	non-significant	pairwise	NOT
Basal_Her2	hsa-miR-3913-5p	-0.393001	2.92564	4.8682	0.0273561	0.128931	1.56295	0.889644	down	non-significant	pairwise	NOT
Basal_Her2	hsa-miR-150-3p	0.65083	1.57792	4.86809	0.0273578	0.128931	1.56292	0.889644	up	non-significant	pairwise	NOT
Basal_Her2	hsa-miR-4699-5p	-1.12837	-0.377462	4.86725	0.027371	0.128931	1.56271	0.889644	down	non-significant	pairwise	NOT
Basal_Her2	hsa-miR-3129-3p	-0.577447	0.429892	4.85777	0.0275219	0.129412	1.56032	0.888027	down	non-significant	pairwise	NOT
Basal_Her2	hsa-miR-1468-3p	0.967971	-0.401859	4.84691	0.0276956	0.129998	1.55759	0.886064	up	non-significant	pairwise	NOT
Basal_Her2	hsa-miR-6797-3p	0.997434	-0.196868	4.84039	0.0278005	0.13026	1.55595	0.88519	up	non-significant	pairwise	NOT
Basal_Her2	hsa-miR-376b-3p	-0.335549	5.73156	4.82932	0.0279797	0.130868	1.55316	0.883167	down	non-significant	pairwise	NOT
Basal_Her2	hsa-miR-377-5p	-0.402296	2.69554	4.79947	0.0284685	0.13292	1.54564	0.87641	down	non-significant	pairwise	NOT
Basal_Her2	hsa-miR-6744-5p	1.15566	-0.236223	4.77795	0.0288265	0.134171	1.54021	0.87234	up	non-significant	pairwise	NOT
Basal_Her2	hsa-miR-5004-5p	0.732306	-0.473231	4.77727	0.0288378	0.134171	1.54004	0.87234	up	non-significant	pairwise	NOT
Basal_Her2	hsa-miR-5196-3p	0.994765	-0.169443	4.7603	0.0291235	0.135264	1.53576	0.868819	up	non-significant	pairwise	NOT
Basal_Her2	hsa-miR-15b-5p	0.275883	12.1519	4.7282	0.029672	0.13757	1.52765	0.861476	up	non-significant	pairwise	NOT
Basal_Her2	hsa-miR-3943	-0.773395	0.322226	4.724	0.0297446	0.137666	1.52659	0.861174	down	non-significant	pairwise	NOT
Basal_Her2	hsa-miR-3140-3p	0.617713	0.233534	4.72032	0.0298082	0.13772	1.52566	0.861002	up	non-significant	pairwise	NOT
Basal_Her2	hsa-miR-6500-5p	1.09883	-0.327169	4.70291	0.0301117	0.13888	1.52127	0.85736	up	non-significant	pairwise	NOT
Basal_Her2	hsa-miR-5702	-0.975256	-0.0773464	4.67827	0.0305466	0.140642	1.51504	0.851886	down	non-significant	pairwise	NOT
Basal_Her2	hsa-miR-99a-3p	-0.377631	5.23462	4.63293	0.031364	0.144142	1.50357	0.84121	down	non-significant	pairwise	YES
Basal_Her2	hsa-miR-1265	-0.667695	-0.398555	4.63011	0.0314155	0.144142	1.50286	0.84121	down	non-significant	pairwise	NOT
Basal_Her2	hsa-miR-1910-5p	-0.889322	0.291078	4.61335	0.0317241	0.145306	1.49861	0.837716	down	non-significant	pairwise	NOT
Basal_Her2	hsa-miR-1295b-3p	1.69536	-0.227602	4.56051	0.0327173	0.14935	1.48522	0.825795	up	non-significant	pairwise	NOT
Basal_Her2	hsa-miR-5571-3p	1.22625	-0.209901	4.55836	0.0327584	0.14935	1.48468	0.825795	up	non-significant	pairwise	NOT
Basal_Her2	hsa-miR-4659a-3p	0.743391	0.26407	4.55745	0.0327759	0.14935	1.48445	0.825795	up	non-significant	pairwise	NOT
Basal_Her2	hsa-miR-496	-0.498507	1.26749	4.53288	0.0332496	0.151249	1.47821	0.820308	down	non-significant	pairwise	NOT
Basal_Her2	hsa-miR-124-3p	-0.900396	3.5426	4.49679	0.0339586	0.154209	1.46905	0.811889	down	non-significant	pairwise	NOT
Basal_Her2	hsa-miR-1225-5p	1.15751	-0.418261	4.45393	0.034821	0.157855	1.45816	0.801741	up	non-significant	pairwise	NOT
Basal_Her2	hsa-miR-326	-0.348263	3.77134	4.45077	0.0348856	0.157878	1.45735	0.801678	down	non-significant	pairwise	NOT
Basal_Her2	hsa-miR-1185-2-3p	-0.469208	1.42321	4.43545	0.0351999	0.159029	1.45346	0.798523	down	non-significant	pairwise	NOT
Basal_Her2	hsa-miR-579-5p	0.467645	0.901711	4.42487	0.0354188	0.159746	1.45077	0.79657	up	non-significant	pairwise	NOT
Basal_Her2	hsa-miR-1-5p	0.738977	-0.465674	4.40462	0.0358417	0.161379	1.44561	0.792154	up	non-significant	pairwise	NOT
Basal_Her2	hsa-miR-5193	-0.709367	0.0387648	4.36892	0.0366002	0.164515	1.43652	0.783795	down	non-significant	pairwise	NOT
Basal_Her2	hsa-miR-5010-3p	0.281455	2.68717	4.36193	0.0367507	0.164766	1.43473	0.783133	up	non-significant	pairwise	NOT
Basal_Her2	hsa-miR-4720-3p	0.80767	-0.462717	4.36056	0.0367803	0.164766	1.43438	0.783133	up	non-significant	pairwise	NOT
Basal_Her2	hsa-miR-548h-5p	1.07371	0.00710862	4.34174	0.0371889	0.166315	1.42959	0.779067	up	non-significant	pairwise	NOT
Basal_Her2	hsa-miR-6857-3p	0.689585	0.0288838	4.33419	0.0373542	0.166773	1.42766	0.777873	up	non-significant	pairwise	NOT
Basal_Her2	hsa-miR-219a-2-3p	0.796839	-0.435299	4.32677	0.0375174	0.167221	1.42577	0.77671	up	non-significant	pairwise	NOT
Basal_Her2	hsa-miR-935	-0.817388	2.34109	4.30793	0.0379351	0.168798	1.42096	0.772632	down	non-significant	pairwise	NOT
Basal_Her2	hsa-miR-16-2-3p	0.273048	6.49783	4.30178	0.0380725	0.169022	1.41939	0.772058	up	non-significant	pairwise	NOT
Basal_Her2	hsa-miR-26b-3p	-0.251089	3.43615	4.29998	0.0381127	0.169022	1.41893	0.772058	down	non-significant	pairwise	NOT
Basal_Her2	hsa-miR-214-3p	-0.369564	9.86116	4.29339	0.0382607	0.169395	1.41725	0.7711	down	non-significant	pairwise	NOT
Basal_Her2	hsa-miR-628-5p	-0.260357	4.62722	4.28458	0.0384596	0.169991	1.415	0.769573	down	non-significant	pairwise	NOT
Basal_Her2	hsa-miR-1197	-0.643646	0.22753	4.21212	0.0401362	0.176258	1.39646	0.753852	down	non-significant	pairwise	NOT
Basal_Her2	hsa-miR-548n	0.583228	0.686653	4.20977	0.0401918	0.176258	1.39586	0.753852	up	non-significant	pairwise	NOT
Basal_Her2	hsa-miR-6125	-0.955094	-0.416773	4.20892	0.0402119	0.176258	1.39565	0.753852	down	non-significant	pairwise	NOT
Basal_Her2	hsa-miR-6499-5p	1.17469	-0.283126	4.20857	0.0402202	0.176258	1.39556	0.753852	up	non-significant	pairwise	NOT
Basal_Her2	hsa-miR-520a-3p	1.60553	-0.361611	4.20653	0.0402686	0.176258	1.39503	0.753852	up	non-significant	pairwise	NOT
Basal_Her2	hsa-miR-6874-5p	-0.644265	-0.473465	4.20622	0.0402761	0.176258	1.39495	0.753852	down	non-significant	pairwise	NOT
Basal_Her2	hsa-miR-4723-5p	-0.78521	-0.271848	4.20322	0.0403474	0.176279	1.39418	0.7538	down	non-significant	pairwise	NOT
Basal_Her2	hsa-miR-548an	1.02358	-0.365695	4.18715	0.0407316	0.177665	1.39007	0.750398	up	non-significant	pairwise	NOT
Basal_Her2	hsa-miR-137-3p	0.718411	4.25606	4.18151	0.0408674	0.177964	1.38862	0.749667	up	non-significant	pairwise	NOT
Basal_Her2	hsa-miR-3065-5p	-0.632412	5.14315	4.1783	0.0409448	0.178009	1.3878	0.749557	down	non-significant	pairwise	NOT
Basal_Her2	hsa-miR-214-5p	-0.347286	4.70134	4.16713	0.0412155	0.178893	1.38494	0.747407	down	non-significant	pairwise	NOT
Basal_Her2	hsa-miR-4705	0.758318	1.22591	4.13972	0.0418881	0.181515	1.37791	0.741088	up	non-significant	pairwise	NOT
Basal_Her2	hsa-miR-492	-0.637601	-0.458583	4.13634	0.0419717	0.181581	1.37704	0.74093	down	non-significant	pairwise	NOT
Basal_Her2	hsa-miR-4769-3p	-0.612295	-0.477737	4.12357	0.0422897	0.182546	1.37377	0.738627	down	non-significant	pairwise	NOT
Basal_Her2	hsa-miR-6895-3p	0.971221	-0.360169	4.12186	0.0423325	0.182546	1.37333	0.738627	up	non-significant	pairwise	NOT
Basal_Her2	hsa-miR-6845-5p	1.05959	-0.41793	4.11038	0.0426207	0.183491	1.37038	0.736386	up	non-significant	pairwise	NOT
Basal_Her2	hsa-miR-654-5p	-0.467487	1.46628	4.10397	0.0427827	0.183736	1.36873	0.735806	down	non-significant	pairwise	NOT
Basal_Her2	hsa-miR-1288-3p	0.891465	-0.418982	4.10221	0.0428271	0.183736	1.36828	0.735806	up	non-significant	pairwise	NOT
Basal_Her2	hsa-miR-4745-3p	-0.926289	0.155212	4.09991	0.0428855	0.183736	1.36769	0.735806	down	non-significant	pairwise	NOT
Basal_Her2	hsa-miR-6785-3p	0.910759	-0.418141	4.08058	0.0433789	0.18555	1.36272	0.73154	up	non-significant	pairwise	NOT
Basal_Her2	hsa-miR-342-3p	-0.455836	12.1103	4.07132	0.0436171	0.186268	1.36034	0.729862	down	non-significant	pairwise	YES
Basal_Her2	hsa-miR-3678-3p	-0.902598	-0.412447	4.05623	0.0440085	0.187638	1.35646	0.72668	down	non-significant	pairwise	NOT
Basal_Her2	hsa-miR-4645-5p	-0.806925	-0.125573	4.04043	0.0444226	0.189099	1.3524	0.723311	down	non-significant	pairwise	NOT
Basal_Her2	hsa-miR-106a-3p	-0.798422	1.16631	4.02279	0.0448893	0.190636	1.34786	0.719794	down	non-significant	pairwise	NOT
Basal_Her2	hsa-miR-656-3p	-0.355701	3.14917	4.02039	0.0449534	0.190636	1.34724	0.719794	down	non-significant	pairwise	NOT
Basal_Her2	hsa-miR-7845-5p	0.739473	-0.186958	4.01866	0.0449994	0.190636	1.34679	0.719794	up	non-significant	pairwise	NOT
Basal_Her2	hsa-miR-196b-3p	-0.748462	0.106658	3.9883	0.0458173	0.193296	1.33897	0.713777	down	non-significant	pairwise	NOT
Basal_Her2	hsa-miR-23a-3p	0.278866	13.1142	3.98746	0.0458401	0.193296	1.33875	0.713777	up	non-significant	pairwise	NOT
Basal_Her2	hsa-miR-424-5p	-0.350134	12.4168	3.98725	0.0458458	0.193296	1.3387	0.713777	down	non-significant	pairwise	NOT
Basal_Her2	hsa-miR-4726-3p	-0.992664	-0.376661	3.98125	0.0460095	0.193678	1.33715	0.71292	down	non-significant	pairwise	NOT
Basal_Her2	hsa-miR-3617-5p	0.791198	0.827592	3.94604	0.0469818	0.197458	1.32807	0.704526	up	non-significant	pairwise	NOT
Basal_Her2	hsa-miR-2681-3p	0.931802	0.106826	3.93206	0.0473737	0.198698	1.32446	0.701806	up	non-significant	pairwise	NOT
Basal_Her2	hsa-miR-4766-5p	0.807805	-0.28717	3.93018	0.0474269	0.198698	1.32398	0.701806	up	non-significant	pairwise	NOT
Basal_Her2	hsa-miR-6885-3p	0.650763	-0.0833527	3.91251	0.0479279	0.200481	1.31941	0.697927	up	non-significant	pairwise	NOT
Basal_Her2	hsa-miR-6794-3p	0.984923	-0.424215	3.90312	0.0481966	0.2011	1.31698	0.696589	up	non-significant	pairwise	NOT
Basal_Her2	hsa-miR-6729-3p	0.853285	-0.279609	3.90204	0.0482275	0.2011	1.31671	0.696589	up	non-significant	pairwise	NOT
Basal_Her2	hsa-miR-330-5p	0.317273	5.59168	3.88762	0.0486434	0.202516	1.31298	0.693542	up	non-significant	pairwise	NOT
Basal_Her2	hsa-miR-9986	-0.921169	-0.233028	3.88075	0.0488428	0.203027	1.3112	0.692446	down	non-significant	pairwise	NOT
Basal_Her2	hsa-miR-3675-5p	-0.919371	-0.427056	3.87686	0.048956	0.203159	1.31019	0.692164	down	non-significant	pairwise	NOT
Basal_Her2	hsa-miR-3918	-0.807906	-0.451891	3.87317	0.0490638	0.203159	1.30924	0.692164	down	non-significant	pairwise	NOT
Basal_Her2	hsa-miR-26a-5p	-0.200444	15.3513	3.87178	0.0491044	0.203159	1.30888	0.692164	down	non-significant	pairwise	YES
Basal_Her2	hsa-miR-660-5p	0.283188	9.73976	3.86881	0.0491913	0.203201	1.30811	0.692073	up	non-significant	pairwise	NOT
Basal_Her2	hsa-miR-487a-3p	-0.324509	3.39228	3.86115	0.0494164	0.203814	1.30613	0.690767	down	non-significant	pairwise	NOT
Basal_Her2	hsa-miR-7152-5p	0.609244	-0.459147	3.85325	0.0496498	0.204458	1.30408	0.689395	up	non-significant	pairwise	NOT
Basal_Her2	hsa-miR-4796-3p	0.603533	0.301069	3.83682	0.0501385	0.206151	1.29983	0.685814	up	non-significant	pairwise	NOT
Basal_Her2	hsa-miR-10397-5p	0.520221	0.685046	3.80402	0.0511297	0.209743	1.29133	0.678312	up	non-significant	pairwise	NOT
Basal_Her2	hsa-miR-4436b-5p	0.656311	-0.468499	3.80269	0.0511704	0.209743	1.29098	0.678312	up	non-significant	pairwise	NOT
Basal_Her2	hsa-miR-518d-3p	1.37282	-0.355729	3.79974	0.0512606	0.209789	1.29022	0.678218	up	non-significant	pairwise	NOT
Basal_Her2	hsa-miR-10522-5p	1.24073	-0.416834	3.78699	0.0516524	0.210918	1.28691	0.675886	up	non-significant	pairwise	NOT
Basal_Her2	hsa-miR-4727-3p	-0.933183	-0.210905	3.78559	0.0516957	0.210918	1.28655	0.675886	down	non-significant	pairwise	NOT
Basal_Her2	hsa-miR-3942-5p	-0.915173	-0.360477	3.77708	0.0519593	0.211668	1.28434	0.674344	down	non-significant	pairwise	NOT
Basal_Her2	hsa-miR-3150b-5p	-1.05806	-0.0795487	3.75622	0.0526113	0.213996	1.27892	0.669595	down	non-significant	pairwise	NOT
Basal_Her2	hsa-miR-3941	0.605413	-0.440417	3.74725	0.0528944	0.214818	1.27659	0.66793	up	non-significant	pairwise	NOT
Basal_Her2	hsa-miR-486-5p	-0.483526	5.94888	3.74427	0.0529888	0.214872	1.27582	0.66782	down	non-significant	pairwise	NOT
Basal_Her2	hsa-miR-5197-5p	0.624025	-0.47443	3.73685	0.0532248	0.215499	1.27389	0.666554	up	non-significant	pairwise	NOT
Basal_Her2	hsa-let-7d-5p	0.185255	10.9665	3.73244	0.0533655	0.21574	1.27274	0.66607	up	non-significant	pairwise	NOT
Basal_Her2	hsa-miR-4798-3p	-0.862095	-0.299057	3.71729	0.0538517	0.217374	1.2688	0.662792	down	non-significant	pairwise	NOT
Basal_Her2	hsa-miR-182-3p	-0.497751	1.15349	3.69704	0.0545092	0.219694	1.26353	0.658183	down	non-significant	pairwise	NOT
Basal_Her2	hsa-miR-12135	-1.10155	-0.429751	3.68141	0.0550223	0.221275	1.25946	0.655067	down	non-significant	pairwise	NOT
Basal_Her2	hsa-miR-6809-5p	0.961885	-0.410762	3.68001	0.0550685	0.221275	1.2591	0.655067	up	non-significant	pairwise	NOT
Basal_Her2	hsa-miR-3679-3p	0.740211	-0.17614	3.67572	0.0552104	0.221353	1.25798	0.654915	up	non-significant	pairwise	NOT
Basal_Her2	hsa-miR-409-5p	-0.351217	4.44928	3.67438	0.0552548	0.221353	1.25763	0.654915	down	non-significant	pairwise	NOT
Basal_Her2	hsa-miR-4450	0.592193	-0.472731	3.66999	0.0554004	0.221602	1.25649	0.654427	up	non-significant	pairwise	NOT
Basal_Her2	hsa-miR-629-5p	-0.246336	5.9932	3.66721	0.0554932	0.221638	1.25576	0.654355	down	non-significant	pairwise	NOT
Basal_Her2	hsa-miR-4695-3p	-0.956817	-0.436286	3.64435	0.0562598	0.224362	1.2498	0.64905	down	non-significant	pairwise	NOT
Basal_Her2	hsa-miR-6838-5p	-0.623715	0.0513186	3.62927	0.0567718	0.226064	1.24587	0.645768	down	non-significant	pairwise	NOT
Basal_Her2	hsa-miR-200c-5p	0.354466	5.64119	3.6227	0.0569963	0.226618	1.24415	0.644706	up	non-significant	pairwise	NOT
Basal_Her2	hsa-miR-3679-5p	0.55162	0.151541	3.61772	0.0571671	0.226807	1.24285	0.644344	up	non-significant	pairwise	NOT
Basal_Her2	hsa-miR-6738-5p	-0.59203	-0.474637	3.61633	0.0572148	0.226807	1.24249	0.644344	down	non-significant	pairwise	NOT
Basal_Her2	hsa-miR-10399-5p	-0.381318	4.04289	3.61061	0.0574121	0.227249	1.241	0.643498	down	non-significant	pairwise	NOT
Basal_Her2	hsa-miR-4692	-0.597105	-0.396604	3.60072	0.0577547	0.228265	1.23841	0.641562	down	non-significant	pairwise	NOT
Basal_Her2	hsa-miR-3158-3p	0.385721	1.63549	3.59201	0.0580578	0.229121	1.23614	0.639935	up	non-significant	pairwise	NOT
Basal_Her2	hsa-miR-33a-3p	0.25531	5.62226	3.5642	0.0590382	0.232644	1.22887	0.633308	up	non-significant	pairwise	NOT
Basal_Her2	hsa-miR-1228-5p	-0.603014	0.129222	3.55632	0.0593192	0.233404	1.2268	0.631891	down	non-significant	pairwise	NOT
Basal_Her2	hsa-miR-302b-5p	0.540852	-0.47849	3.5435	0.0597793	0.234866	1.22345	0.629179	up	non-significant	pairwise	NOT
Basal_Her2	hsa-miR-6891-3p	0.868028	-0.416084	3.53453	0.0601034	0.23579	1.2211	0.627474	up	non-significant	pairwise	NOT
Basal_Her2	hsa-miR-3192-5p	0.726931	-0.253114	3.52965	0.0602804	0.236135	1.21982	0.626839	up	non-significant	pairwise	NOT
Basal_Her2	hsa-miR-30d-3p	0.343564	5.41724	3.52089	0.0605998	0.237036	1.21753	0.625185	up	non-significant	pairwise	NOT
Basal_Her2	hsa-miR-2277-5p	-0.300592	2.84669	3.51325	0.0608799	0.237781	1.21553	0.623822	down	non-significant	pairwise	NOT
Basal_Her2	hsa-miR-3189-3p	-0.897932	-0.34907	3.51024	0.0609907	0.237864	1.21474	0.623672	down	non-significant	pairwise	NOT
Basal_Her2	hsa-miR-146a-3p	1.25719	-0.0341845	3.50695	0.0611117	0.237986	1.21388	0.623449	up	non-significant	pairwise	NOT
Basal_Her2	hsa-miR-448	-1.48193	-0.415914	3.49127	0.0616932	0.239898	1.20976	0.619973	down	non-significant	pairwise	NOT
Basal_Her2	hsa-miR-1247-5p	0.603869	4.5458	3.48567	0.0619022	0.24014	1.20829	0.619535	up	non-significant	pairwise	NOT
Basal_Her2	hsa-miR-491-5p	-0.281644	3.91082	3.48475	0.0619366	0.24014	1.20805	0.619535	down	non-significant	pairwise	NOT
Basal_Her2	hsa-miR-494-5p	-0.644919	0.177624	3.47818	0.0621831	0.240559	1.20633	0.618779	down	non-significant	pairwise	NOT
Basal_Her2	hsa-miR-372-3p	0.840352	0.21376	3.47704	0.062226	0.240559	1.20603	0.618779	up	non-significant	pairwise	NOT
Basal_Her2	hsa-miR-3150a-3p	-0.76826	-0.177123	3.45295	0.063139	0.243733	1.1997	0.613085	down	non-significant	pairwise	NOT
Basal_Her2	hsa-miR-217-5p	0.629749	2.09237	3.43416	0.0638612	0.246048	1.19476	0.608981	up	non-significant	pairwise	NOT
Basal_Her2	hsa-miR-6783-3p	0.789756	-0.197934	3.43253	0.0639241	0.246048	1.19434	0.608981	up	non-significant	pairwise	NOT
Basal_Her2	hsa-miR-101-3p	0.24963	9.6129	3.42568	0.06419	0.246713	1.19253	0.607808	up	non-significant	pairwise	YES
Basal_Her2	hsa-miR-1228-3p	-0.404318	0.991807	3.42162	0.064348	0.246962	1.19147	0.60737	down	non-significant	pairwise	NOT
Basal_Her2	hsa-miR-5683	-0.982976	0.421383	3.41503	0.0646053	0.247591	1.18973	0.606265	down	non-significant	pairwise	NOT
Basal_Her2	hsa-miR-454-3p	-0.300512	9.85002	3.40954	0.0648204	0.248041	1.18829	0.605477	down	non-significant	pairwise	NOT
Basal_Her2	hsa-miR-4639-5p	-0.685373	0.106117	3.40727	0.0649096	0.248041	1.18769	0.605477	down	non-significant	pairwise	NOT
Basal_Her2	hsa-miR-4708-3p	-0.802252	-0.371126	3.40174	0.0651277	0.248516	1.18623	0.604646	down	non-significant	pairwise	NOT
Basal_Her2	hsa-miR-203a-5p	0.798876	0.0454936	3.39551	0.065374	0.249074	1.18459	0.603672	up	non-significant	pairwise	NOT
Basal_Her2	hsa-miR-651-5p	-0.329914	5.48815	3.3933	0.0654617	0.249074	1.18401	0.603672	down	non-significant	pairwise	NOT
Basal_Her2	hsa-miR-6721-5p	0.759437	-0.200591	3.37852	0.0660513	0.250957	1.18012	0.600401	up	non-significant	pairwise	NOT
Basal_Her2	hsa-miR-191-3p	-0.323745	4.34806	3.3663	0.0665429	0.251915	1.1769	0.598745	down	non-significant	pairwise	NOT
Basal_Her2	hsa-miR-6769b-3p	0.668874	-0.134804	3.36562	0.0665707	0.251915	1.17672	0.598745	up	non-significant	pairwise	NOT
Basal_Her2	hsa-miR-497-5p	0.286256	11.507	3.36518	0.0665885	0.251915	1.1766	0.598745	up	non-significant	pairwise	NOT
Basal_Her2	hsa-miR-3940-3p	-0.502919	1.19072	3.35937	0.0668237	0.252445	1.17507	0.597833	down	non-significant	pairwise	NOT
Basal_Her2	hsa-miR-4777-3p	-0.813224	-0.266477	3.3437	0.0674629	0.254497	1.17094	0.594317	down	non-significant	pairwise	NOT
Basal_Her2	hsa-miR-6757-5p	-0.795087	-0.406369	3.33576	0.0677889	0.255364	1.16884	0.59284	down	non-significant	pairwise	NOT
Basal_Her2	hsa-miR-4712-5p	-0.738911	-0.45824	3.30573	0.0690386	0.259703	1.16091	0.585524	down	non-significant	pairwise	NOT
Basal_Her2	hsa-miR-4687-3p	0.790791	-0.417756	3.28793	0.0697909	0.262161	1.1562	0.581432	up	non-significant	pairwise	NOT
Basal_Her2	hsa-miR-6796-5p	0.792095	-0.386649	3.2845	0.0699371	0.262338	1.15529	0.581138	up	non-significant	pairwise	NOT
Basal_Her2	hsa-miR-3155a	0.845892	-0.410647	3.28005	0.0701269	0.262679	1.15412	0.580575	up	non-significant	pairwise	NOT
Basal_Her2	hsa-miR-5580-5p	-0.890689	-0.262158	3.26906	0.0705981	0.263445	1.15121	0.57931	down	non-significant	pairwise	NOT
Basal_Her2	hsa-miR-5091	0.734987	-0.0657375	3.26904	0.0705989	0.263445	1.1512	0.57931	up	non-significant	pairwise	NOT
Basal_Her2	hsa-miR-5583-3p	0.791335	-0.267654	3.2649	0.0707771	0.263445	1.15011	0.57931	up	non-significant	pairwise	NOT
Basal_Her2	hsa-miR-203b-3p	0.682662	2.41696	3.26395	0.0708184	0.263445	1.14985	0.57931	up	non-significant	pairwise	NOT
Basal_Her2	hsa-miR-3617-3p	0.907451	-0.254854	3.26372	0.0708282	0.263445	1.14979	0.57931	up	non-significant	pairwise	NOT
Basal_Her2	hsa-miR-3691-5p	0.53534	0.151058	3.26074	0.0709571	0.263555	1.149	0.579129	up	non-significant	pairwise	NOT
Basal_Her2	hsa-miR-556-3p	0.510143	3.80274	3.25259	0.0713107	0.264498	1.14685	0.577578	up	non-significant	pairwise	NOT
Basal_Her2	hsa-miR-3154	0.927462	-0.166791	3.24518	0.0716337	0.265325	1.14488	0.576222	up	non-significant	pairwise	NOT
Basal_Her2	hsa-miR-3167	0.87319	-0.444551	3.24014	0.0718545	0.265771	1.14355	0.575492	up	non-significant	pairwise	NOT
Basal_Her2	hsa-miR-4804-3p	0.82381	-0.393438	3.23551	0.0720578	0.266152	1.14232	0.57487	up	non-significant	pairwise	NOT
Basal_Her2	hsa-miR-3620-3p	0.611674	0.566481	3.22634	0.0724624	0.267275	1.13989	0.573042	up	non-significant	pairwise	NOT
Basal_Her2	hsa-miR-4664-3p	0.66681	0.795272	3.2216	0.0726724	0.267539	1.13863	0.572612	up	non-significant	pairwise	YES
Basal_Her2	hsa-miR-135a-5p	-0.828797	7.34671	3.22017	0.072736	0.267539	1.13825	0.572612	down	non-significant	pairwise	YES
Basal_Her2	hsa-miR-1-3p	0.445821	6.89718	3.2132	0.0730466	0.26831	1.1364	0.571364	up	non-significant	pairwise	NOT
Basal_Her2	hsa-miR-6732-5p	-0.831867	-0.449765	3.15181	0.0758429	0.278196	1.12008	0.55565	down	non-significant	pairwise	NOT
Basal_Her2	hsa-miR-221-5p	0.259175	6.76537	3.14838	0.0760022	0.278395	1.11917	0.555339	up	non-significant	pairwise	NOT
Basal_Her2	hsa-miR-148b-5p	-0.271094	2.92631	3.13244	0.0767487	0.280742	1.11493	0.551693	down	non-significant	pairwise	NOT
Basal_Her2	hsa-miR-424-3p	-0.328119	6.73021	3.12509	0.0770955	0.281621	1.11297	0.550334	down	non-significant	pairwise	NOT
Basal_Her2	hsa-miR-508-3p	-0.696787	1.68876	3.10654	0.0779786	0.284456	1.10802	0.545985	down	non-significant	pairwise	NOT
Basal_Her2	hsa-miR-181a-2-3p	0.289345	6.1862	3.08568	0.078984	0.287728	1.10246	0.541018	up	non-significant	pairwise	NOT
Basal_Her2	hsa-miR-6503-3p	-0.719159	-0.274622	3.06917	0.07979	0.290265	1.09805	0.537205	down	non-significant	pairwise	NOT
Basal_Her2	hsa-miR-3065-3p	-0.540982	3.46399	3.06004	0.0802397	0.29124	1.09561	0.53575	down	non-significant	pairwise	NOT
Basal_Her2	hsa-miR-301b-5p	0.542934	0.748028	3.05927	0.0802776	0.29124	1.09541	0.53575	up	non-significant	pairwise	NOT
Basal_Her2	hsa-miR-10392-5p	-0.791888	-0.360479	3.04887	0.0807935	0.292711	1.09262	0.533561	down	non-significant	pairwise	NOT
Basal_Her2	hsa-miR-891a-3p	0.613553	-0.467282	3.03416	0.0815287	0.294972	1.08869	0.53022	up	non-significant	pairwise	NOT
Basal_Her2	hsa-miR-3613-5p	-0.211835	8.7507	3.01118	0.0826922	0.298774	1.08254	0.524658	down	non-significant	pairwise	NOT
Basal_Her2	hsa-miR-6846-3p	0.894788	-0.316121	2.99547	0.0834976	0.300929	1.07833	0.521535	up	non-significant	pairwise	NOT
Basal_Her2	hsa-miR-6877-5p	0.540825	0.0349539	2.99512	0.0835158	0.300929	1.07823	0.521535	up	non-significant	pairwise	NOT
Basal_Her2	hsa-miR-5695	0.52852	1.04874	2.96256	0.0852128	0.30651	1.0695	0.513555	up	non-significant	pairwise	YES
Basal_Her2	hsa-miR-4747-3p	-0.758489	-0.349973	2.96099	0.0852958	0.30651	1.06907	0.513555	down	non-significant	pairwise	NOT
Basal_Her2	hsa-miR-3191-3p	-0.465804	-0.467754	2.9585	0.085427	0.30655	1.0684	0.513498	down	non-significant	pairwise	NOT
Basal_Her2	hsa-miR-639	-0.736788	-0.42989	2.9564	0.0855382	0.30655	1.06784	0.513498	down	non-significant	pairwise	NOT
Basal_Her2	hsa-miR-4708-5p	-0.480798	-0.462394	2.9537	0.0856812	0.306649	1.06711	0.513359	down	non-significant	pairwise	NOT
Basal_Her2	hsa-miR-12121	-0.463529	-0.466722	2.95061	0.0858452	0.306821	1.06628	0.513114	down	non-significant	pairwise	NOT
Basal_Her2	hsa-miR-4725-5p	-0.750925	-0.241705	2.94307	0.0862466	0.307841	1.06426	0.511673	down	non-significant	pairwise	NOT
Basal_Her2	hsa-miR-6763-3p	-0.50787	-0.472579	2.93647	0.0865998	0.308686	1.06248	0.510483	down	non-significant	pairwise	NOT
Basal_Her2	hsa-miR-3612	-0.487168	-0.436706	2.9229	0.087331	0.310469	1.05883	0.507981	down	non-significant	pairwise	NOT
Basal_Her2	hsa-miR-6830-5p	-0.500448	-0.469906	2.92284	0.0873341	0.310469	1.05882	0.507981	down	non-significant	pairwise	NOT
Basal_Her2	hsa-miR-451a	-0.411747	10.6294	2.91819	0.087586	0.310479	1.05757	0.507968	down	non-significant	pairwise	NOT
Basal_Her2	hsa-miR-765	0.670204	-0.0989265	2.91717	0.0876416	0.310479	1.05729	0.507968	up	non-significant	pairwise	NOT
Basal_Her2	hsa-miR-133a-5p	0.818671	-0.302417	2.91574	0.0877189	0.310479	1.05691	0.507968	up	non-significant	pairwise	NOT
Basal_Her2	hsa-miR-1912-5p	-0.49193	-0.474537	2.91075	0.0879907	0.310479	1.05556	0.507968	down	non-significant	pairwise	NOT
Basal_Her2	hsa-miR-6809-3p	-0.49333	-0.47647	2.90953	0.0880574	0.310479	1.05523	0.507968	down	non-significant	pairwise	NOT
Basal_Her2	hsa-miR-6885-5p	0.835013	-0.38737	2.90804	0.088139	0.310479	1.05483	0.507968	up	non-significant	pairwise	NOT
Basal_Her2	hsa-miR-6507-3p	0.741407	-0.422592	2.90592	0.0882548	0.310479	1.05426	0.507968	up	non-significant	pairwise	NOT
Basal_Her2	hsa-miR-6836-3p	0.786714	-0.379428	2.90558	0.0882735	0.310479	1.05417	0.507968	up	non-significant	pairwise	NOT
Basal_Her2	hsa-miR-5681a	-0.802212	0.646101	2.90267	0.0884328	0.310628	1.05339	0.50776	down	non-significant	pairwise	YES
Basal_Her2	hsa-miR-4788	-0.482948	-0.475235	2.89667	0.088763	0.311375	1.05177	0.506716	down	non-significant	pairwise	NOT
Basal_Her2	hsa-miR-204-5p	0.522362	3.03882	2.88888	0.089193	0.31247	1.04967	0.505191	up	non-significant	pairwise	YES
Basal_Her2	hsa-miR-323b-5p	0.795422	-0.427161	2.88143	0.0896062	0.313503	1.04766	0.503758	up	non-significant	pairwise	NOT
Basal_Her2	hsa-miR-4730	0.686683	-0.240012	2.87793	0.0898016	0.313773	1.04672	0.503384	up	non-significant	pairwise	NOT
Basal_Her2	hsa-miR-6820-3p	0.761276	-0.222613	2.87062	0.0902103	0.314787	1.04474	0.501984	up	non-significant	pairwise	NOT
Basal_Her2	hsa-miR-506-5p	-0.929846	-0.372293	2.85913	0.0908568	0.316504	1.04164	0.499621	down	non-significant	pairwise	NOT
Basal_Her2	hsa-miR-219a-1-3p	0.466903	0.608533	2.85704	0.0909746	0.316504	1.04108	0.499621	up	non-significant	pairwise	NOT
Basal_Her2	hsa-miR-6840-5p	0.792504	-0.334222	2.85553	0.0910604	0.316504	1.04067	0.499621	up	non-significant	pairwise	NOT
Basal_Her2	hsa-miR-216a-3p	1.026	-0.17961	2.85244	0.0912353	0.316696	1.03984	0.499357	up	non-significant	pairwise	NOT
Basal_Her2	hsa-miR-6863	-1.46233	-0.443661	2.84225	0.0918157	0.317917	1.03708	0.497687	down	non-significant	pairwise	NOT
Basal_Her2	hsa-miR-4804-5p	-0.454226	-0.472257	2.84206	0.0918266	0.317917	1.03703	0.497687	down	non-significant	pairwise	NOT
Basal_Her2	hsa-miR-4677-3p	0.307946	1.65218	2.83655	0.0921416	0.317973	1.03554	0.49761	up	non-significant	pairwise	NOT
Basal_Her2	hsa-miR-3171	1.19511	-0.412882	2.83444	0.0922627	0.317973	1.03497	0.49761	up	non-significant	pairwise	NOT
Basal_Her2	hsa-miR-4445-5p	-0.450584	-0.476205	2.83437	0.0922669	0.317973	1.03495	0.49761	down	non-significant	pairwise	NOT
Basal_Her2	hsa-miR-4646-5p	-0.447668	-0.477766	2.8334	0.0923225	0.317973	1.03469	0.49761	down	non-significant	pairwise	NOT
Basal_Her2	hsa-miR-1267	-0.440038	-0.477703	2.82094	0.093042	0.320011	1.03132	0.494835	down	non-significant	pairwise	NOT
Basal_Her2	hsa-miR-216b-3p	-0.440953	-0.472311	2.81898	0.0931556	0.320011	1.03079	0.494835	down	non-significant	pairwise	NOT
Basal_Her2	hsa-miR-3606-3p	-0.73857	-0.459431	2.81598	0.0933301	0.320196	1.02998	0.494584	down	non-significant	pairwise	NOT
Basal_Her2	hsa-miR-5192	-0.43001	-0.47796	2.8019	0.0941526	0.322253	1.02617	0.491803	down	non-significant	pairwise	NOT
Basal_Her2	hsa-miR-643	-0.283427	1.63527	2.80156	0.0941727	0.322253	1.02608	0.491803	down	non-significant	pairwise	NOT
Basal_Her2	hsa-miR-4670-3p	-0.474361	-0.443561	2.7966	0.0944646	0.322835	1.02473	0.491019	down	non-significant	pairwise	NOT
Basal_Her2	hsa-miR-1306-5p	0.237915	4.11208	2.79211	0.0947295	0.323324	1.02351	0.490362	up	non-significant	pairwise	NOT
Basal_Her2	hsa-miR-29a-5p	0.232074	5.70483	2.78634	0.095071	0.324072	1.02195	0.489358	up	non-significant	pairwise	NOT
Basal_Her2	hsa-miR-6865-3p	0.631923	-0.451341	2.77557	0.0957127	0.32501	1.01903	0.488104	up	non-significant	pairwise	NOT
Basal_Her2	hsa-miR-6792-5p	0.631921	-0.4612	2.77556	0.095713	0.32501	1.01903	0.488104	up	non-significant	pairwise	NOT
Basal_Her2	hsa-miR-3622b-5p	0.631917	-0.44691	2.77555	0.0957136	0.32501	1.01903	0.488104	up	non-significant	pairwise	NOT
Basal_Her2	hsa-miR-4778-5p	-0.949077	-0.41815	2.77052	0.0960147	0.325615	1.01766	0.487296	down	non-significant	pairwise	NOT
Basal_Her2	hsa-miR-4743-5p	0.771122	-0.374808	2.74398	0.0976211	0.33064	1.01046	0.480644	up	non-significant	pairwise	NOT
Basal_Her2	hsa-miR-6506-5p	-0.625486	-0.190132	2.73083	0.0984278	0.332947	1.00688	0.477625	down	non-significant	pairwise	NOT
Basal_Her2	hsa-miR-4758-5p	-0.828157	-0.428336	2.72798	0.0986042	0.333119	1.0061	0.477401	down	non-significant	pairwise	NOT
Basal_Her2	hsa-miR-23b-5p	0.351409	2.05935	2.7194	0.0991353	0.334487	1.00377	0.475621	up	non-significant	pairwise	NOT
Basal_Her2	hsa-miR-675-5p	-0.528895	3.55957	2.71543	0.0993823	0.334894	1.00269	0.475092	down	non-significant	pairwise	NOT
Basal_Her2	hsa-miR-6819-3p	0.748559	-0.352663	2.69432	0.100706	0.338777	0.996943	0.470085	up	non-significant	pairwise	NOT
Basal_Her2	hsa-miR-135a-3p	0.888271	-0.434043	2.693	0.10079	0.338777	0.996582	0.470085	up	non-significant	pairwise	NOT
Basal_Her2	hsa-miR-671-3p	0.255295	3.3631	2.69029	0.100961	0.338923	0.995845	0.469898	up	non-significant	pairwise	NOT
Basal_Her2	hsa-miR-4680-3p	-0.650222	0.0992746	2.673	0.102063	0.342189	0.991131	0.465734	down	non-significant	pairwise	NOT
Basal_Her2	hsa-miR-3126-5p	0.707507	-0.341085	2.65381	0.103302	0.345904	0.985892	0.461044	up	non-significant	pairwise	NOT
Basal_Her2	hsa-miR-6878-3p	0.70729	-0.344033	2.64991	0.103556	0.346319	0.984825	0.460524	up	non-significant	pairwise	NOT
Basal_Her2	hsa-miR-1276	0.555001	0.577358	2.64645	0.103781	0.346635	0.98388	0.460127	up	non-significant	pairwise	NOT
Basal_Her2	hsa-miR-218-2-3p	0.7792	-0.221774	2.64324	0.103991	0.346899	0.983004	0.459797	up	non-significant	pairwise	NOT
Basal_Her2	hsa-miR-3614-3p	-0.426962	4.10091	2.6296	0.104888	0.349452	0.979273	0.456613	down	non-significant	pairwise	NOT
Basal_Her2	hsa-miR-3189-5p	-0.419194	-0.437323	2.6238	0.105272	0.35029	0.977687	0.455572	down	non-significant	pairwise	NOT
Basal_Her2	hsa-miR-7854-3p	-0.607114	-0.169815	2.61931	0.10557	0.350503	0.976458	0.455308	down	non-significant	pairwise	NOT
Basal_Her2	hsa-miR-6849-3p	0.791743	-0.233348	2.61886	0.1056	0.350503	0.976334	0.455308	up	non-significant	pairwise	NOT
Basal_Her2	hsa-miR-539-3p	-0.360422	1.17063	2.61681	0.105737	0.350517	0.975774	0.455291	down	non-significant	pairwise	NOT
Basal_Her2	hsa-miR-4710	-0.766183	-0.416108	2.61106	0.106121	0.351351	0.974199	0.454258	down	non-significant	pairwise	NOT
Basal_Her2	hsa-miR-4733-5p	-0.680837	-0.144324	2.60594	0.106464	0.352048	0.972797	0.453398	down	non-significant	pairwise	NOT
Basal_Her2	hsa-miR-551b-5p	0.641664	-0.0743175	2.59378	0.107284	0.353968	0.969464	0.451035	up	non-significant	pairwise	NOT
Basal_Her2	hsa-miR-760	0.451807	1.86258	2.5932	0.107323	0.353968	0.969307	0.451035	up	non-significant	pairwise	NOT
Basal_Her2	hsa-miR-4482-3p	0.795439	-0.331042	2.5914	0.107445	0.353968	0.968813	0.451035	up	non-significant	pairwise	NOT
Basal_Her2	hsa-miR-1251-3p	-0.557432	-0.433885	2.58795	0.107679	0.354173	0.967867	0.450784	down	non-significant	pairwise	NOT
Basal_Her2	hsa-miR-548u	0.432127	-0.466108	2.58656	0.107774	0.354173	0.967484	0.450784	up	non-significant	pairwise	NOT
Basal_Her2	hsa-miR-6815-5p	-0.471157	0.469606	2.58382	0.107961	0.354348	0.966733	0.45057	down	non-significant	pairwise	NOT
Basal_Her2	hsa-miR-6852-5p	0.740293	-0.305155	2.57415	0.108622	0.355799	0.964081	0.448795	up	non-significant	pairwise	NOT
Basal_Her2	hsa-miR-302d-3p	0.878536	-0.399092	2.57259	0.10873	0.355799	0.963651	0.448795	up	non-significant	pairwise	NOT
Basal_Her2	hsa-miR-10527-5p	-0.288096	2.37373	2.57148	0.108806	0.355799	0.963348	0.448795	down	non-significant	pairwise	NOT
Basal_Her2	hsa-miR-6512-5p	0.431551	-0.458531	2.56757	0.109075	0.355995	0.962273	0.448557	up	non-significant	pairwise	NOT
Basal_Her2	hsa-miR-6769a-5p	0.68802	-0.257389	2.56635	0.10916	0.355995	0.961938	0.448557	up	non-significant	pairwise	NOT
Basal_Her2	hsa-miR-612	-0.882209	-0.436861	2.56339	0.109364	0.355995	0.961127	0.448557	down	non-significant	pairwise	NOT
Basal_Her2	hsa-miR-10523-5p	-0.789516	-0.395353	2.56283	0.109403	0.355995	0.960973	0.448557	down	non-significant	pairwise	NOT
Basal_Her2	hsa-miR-4775	-0.389724	0.554461	2.55686	0.109817	0.356905	0.959331	0.447448	down	non-significant	pairwise	NOT
Basal_Her2	hsa-miR-6890-3p	0.415506	-0.469317	2.54831	0.110412	0.358331	0.956982	0.445715	up	non-significant	pairwise	NOT
Basal_Her2	hsa-miR-4740-5p	0.651926	-0.445414	2.54352	0.110748	0.358331	0.955664	0.445715	up	non-significant	pairwise	NOT
Basal_Her2	hsa-miR-7704	0.651919	-0.435782	2.5435	0.110749	0.358331	0.955659	0.445715	up	non-significant	pairwise	NOT
Basal_Her2	hsa-miR-548k	0.313047	3.86163	2.54283	0.110796	0.358331	0.955475	0.445715	up	non-significant	pairwise	NOT
Basal_Her2	hsa-miR-5701	0.654254	-0.450585	2.5408	0.110939	0.358354	0.954918	0.445687	up	non-significant	pairwise	NOT
Basal_Her2	hsa-miR-6746-3p	0.68522	-0.29653	2.53612	0.111268	0.358981	0.95363	0.444928	up	non-significant	pairwise	NOT
Basal_Her2	hsa-miR-4306	0.448681	-0.475274	2.53398	0.111419	0.359031	0.953042	0.444868	up	non-significant	pairwise	NOT
Basal_Her2	hsa-miR-3668	0.436594	-0.479397	2.51594	0.1127	0.362634	0.948075	0.440531	up	non-significant	pairwise	NOT
Basal_Her2	hsa-miR-4776-5p	0.435654	-0.479438	2.5144	0.11281	0.362634	0.947651	0.440531	up	non-significant	pairwise	NOT
Basal_Her2	hsa-miR-376b-5p	0.434062	-0.472256	2.51089	0.113062	0.363003	0.946683	0.44009	up	non-significant	pairwise	NOT
Basal_Her2	hsa-miR-3130-3p	0.494372	0.250799	2.50849	0.113235	0.363117	0.946021	0.439953	up	non-significant	pairwise	NOT
Basal_Her2	hsa-miR-885-5p	0.42922	-0.479752	2.50451	0.113521	0.363596	0.944924	0.439381	up	non-significant	pairwise	NOT
Basal_Her2	hsa-miR-670-5p	0.427832	-0.479791	2.50178	0.113717	0.363615	0.944173	0.439359	up	non-significant	pairwise	NOT
Basal_Her2	hsa-miR-6753-5p	0.426947	-0.476481	2.50063	0.113801	0.363615	0.943854	0.439359	up	non-significant	pairwise	NOT
Basal_Her2	hsa-miR-548ag	1.0383	-0.339766	2.49476	0.114226	0.364206	0.942235	0.438653	up	non-significant	pairwise	NOT
Basal_Her2	hsa-miR-302a-3p	0.726332	-0.420164	2.49327	0.114334	0.364206	0.941825	0.438653	up	non-significant	pairwise	NOT
Basal_Her2	hsa-miR-4453	0.420873	-0.47593	2.49096	0.114502	0.364206	0.941187	0.438653	up	non-significant	pairwise	NOT
Basal_Her2	hsa-miR-7848-3p	0.414934	-0.460764	2.4905	0.114535	0.364206	0.94106	0.438653	up	non-significant	pairwise	NOT
Basal_Her2	hsa-miR-2467-3p	0.417486	-0.476959	2.48525	0.114918	0.36459	0.939612	0.438196	up	non-significant	pairwise	NOT
Basal_Her2	hsa-miR-4746-3p	0.422891	-0.477497	2.48507	0.114931	0.36459	0.939563	0.438196	up	non-significant	pairwise	NOT
Basal_Her2	hsa-miR-506-3p	-0.921635	0.01114	2.482	0.115156	0.364866	0.938714	0.437866	down	non-significant	pairwise	NOT
Basal_Her2	hsa-miR-6778-3p	0.411942	-0.47384	2.47536	0.115643	0.365797	0.93688	0.43676	up	non-significant	pairwise	NOT
Basal_Her2	hsa-miR-548az-5p	0.411214	-0.480507	2.47424	0.115725	0.365797	0.936572	0.43676	up	non-significant	pairwise	NOT
Basal_Her2	hsa-miR-3613-3p	0.240859	3.00442	2.46961	0.116067	0.366041	0.935291	0.43647	up	non-significant	pairwise	NOT
Basal_Her2	hsa-miR-4727-5p	-0.67059	-0.0567323	2.46934	0.116087	0.366041	0.935216	0.43647	down	non-significant	pairwise	NOT
Basal_Her2	hsa-miR-7155-5p	-0.669921	-0.439731	2.46758	0.116217	0.366041	0.934732	0.43647	down	non-significant	pairwise	NOT
Basal_Her2	hsa-miR-3662	0.771183	-0.354661	2.46048	0.116743	0.367263	0.932769	0.435023	up	non-significant	pairwise	NOT
Basal_Her2	hsa-miR-4687-5p	0.587129	-0.20554	2.44821	0.117659	0.369393	0.929374	0.432512	up	non-significant	pairwise	NOT
Basal_Her2	hsa-miR-4724-5p	-0.812031	0.456207	2.44768	0.117699	0.369393	0.929229	0.432512	down	non-significant	pairwise	NOT
Basal_Her2	hsa-miR-320b	0.212452	4.7795	2.43564	0.118606	0.371781	0.925895	0.429712	up	non-significant	pairwise	NOT
Basal_Her2	hsa-miR-4763-3p	-0.555912	-0.450978	2.43386	0.11874	0.371781	0.925403	0.429712	down	non-significant	pairwise	NOT
Basal_Her2	hsa-miR-4777-5p	-0.716212	-0.358464	2.42817	0.119172	0.372694	0.923826	0.428648	down	non-significant	pairwise	NOT
Basal_Her2	hsa-miR-486-3p	0.562066	1.25972	2.42502	0.119412	0.373004	0.922952	0.428286	up	non-significant	pairwise	NOT
Basal_Her2	hsa-miR-3116	0.667825	-0.368736	2.41046	0.120527	0.376043	0.918917	0.424763	up	non-significant	pairwise	NOT
Basal_Her2	hsa-miR-510-5p	-0.707872	-0.0632943	2.40325	0.121083	0.376701	0.916916	0.424003	down	non-significant	pairwise	NOT
Basal_Her2	hsa-miR-1269b	0.369992	-0.482084	2.40221	0.121164	0.376701	0.916628	0.424003	up	non-significant	pairwise	NOT
Basal_Her2	hsa-miR-367-3p	0.369992	-0.482084	2.40221	0.121164	0.376701	0.916628	0.424003	up	non-significant	pairwise	NOT
Basal_Her2	hsa-miR-3909	0.215384	3.05529	2.39996	0.121339	0.376803	0.916001	0.423885	up	non-significant	pairwise	NOT
Basal_Her2	hsa-miR-26a-2-3p	-0.194388	4.68313	2.39468	0.121749	0.377635	0.914535	0.422928	down	non-significant	pairwise	NOT
Basal_Her2	hsa-miR-380-5p	-0.52356	-0.0395683	2.38627	0.122406	0.379228	0.912199	0.421099	down	non-significant	pairwise	NOT
Basal_Her2	hsa-miR-4648	-0.638694	-0.451079	2.37994	0.122902	0.380323	0.91044	0.419847	down	non-significant	pairwise	NOT
Basal_Her2	hsa-miR-6891-5p	0.810428	-0.340349	2.35682	0.124736	0.385548	0.904008	0.413922	up	non-significant	pairwise	NOT
Basal_Her2	hsa-miR-6784-3p	0.631645	-0.431373	2.34642	0.125571	0.387678	0.90111	0.411529	up	non-significant	pairwise	NOT
Basal_Her2	hsa-miR-9903	0.739076	0.353648	2.33793	0.126257	0.389342	0.898744	0.409669	up	non-significant	pairwise	NOT
Basal_Her2	hsa-miR-1249-3p	-0.236446	3.43483	2.32112	0.127628	0.393113	0.894053	0.405483	down	non-significant	pairwise	NOT
Basal_Her2	hsa-miR-4474-3p	-0.429034	0.122349	2.31885	0.127815	0.393231	0.893419	0.405352	down	non-significant	pairwise	NOT
Basal_Her2	hsa-miR-223-5p	0.301892	3.77964	2.30873	0.128649	0.395238	0.890594	0.403141	up	non-significant	pairwise	NOT
Basal_Her2	hsa-miR-99b-3p	-0.224919	6.97675	2.30733	0.128765	0.395238	0.890201	0.403141	down	non-significant	pairwise	NOT
Basal_Her2	hsa-miR-4661-5p	-0.579973	0.171288	2.30493	0.128964	0.39539	0.889531	0.402974	down	non-significant	pairwise	NOT
Basal_Her2	hsa-miR-217-3p	0.958325	-0.250972	2.30222	0.12919	0.395624	0.888773	0.402717	up	non-significant	pairwise	NOT
Basal_Her2	hsa-miR-6755-5p	0.740409	-0.318058	2.29696	0.129627	0.396398	0.887303	0.401869	up	non-significant	pairwise	NOT
Basal_Her2	hsa-miR-125b-2-3p	-0.264376	5.11647	2.2956	0.129741	0.396398	0.886923	0.401869	down	non-significant	pairwise	YES
Basal_Her2	hsa-miR-219a-5p	0.569929	-0.0956113	2.28008	0.131045	0.399666	0.882578	0.398302	up	non-significant	pairwise	NOT
Basal_Her2	hsa-miR-489-5p	-0.872412	-0.277182	2.27929	0.131112	0.399666	0.882357	0.398302	down	non-significant	pairwise	NOT
Basal_Her2	hsa-miR-4520-5p	-0.609799	-0.420274	2.27484	0.131489	0.400355	0.88111	0.397555	down	non-significant	pairwise	NOT
Basal_Her2	hsa-miR-3124-5p	0.424103	0.327624	2.26299	0.132498	0.402692	0.877789	0.395027	up	non-significant	pairwise	NOT
Basal_Her2	hsa-miR-1343-3p	0.336035	1.45582	2.26226	0.13256	0.402692	0.877587	0.395027	up	non-significant	pairwise	NOT
Basal_Her2	hsa-miR-6510-5p	0.739074	-0.42347	2.23527	0.134893	0.40931	0.87001	0.387948	up	non-significant	pairwise	NOT
Basal_Her2	hsa-miR-4791	-0.614775	-0.272901	2.22858	0.135479	0.410616	0.868129	0.386564	down	non-significant	pairwise	NOT
Basal_Her2	hsa-miR-4738-5p	-0.590152	-0.419813	2.22462	0.135826	0.4112	0.867016	0.385947	down	non-significant	pairwise	NOT
Basal_Her2	hsa-miR-758-5p	-0.424243	0.359492	2.21624	0.136565	0.412867	0.864659	0.38419	down	non-significant	pairwise	NOT
Basal_Her2	hsa-miR-4697-3p	-0.832325	-0.0177382	2.21485	0.136688	0.412867	0.864269	0.38419	down	non-significant	pairwise	NOT
Basal_Her2	hsa-miR-4684-5p	0.667812	-0.449336	2.21131	0.137002	0.413344	0.863273	0.383688	up	non-significant	pairwise	NOT
Basal_Her2	hsa-miR-4637	0.598561	-0.303687	2.19516	0.138445	0.417223	0.858722	0.379631	up	non-significant	pairwise	NOT
Basal_Her2	hsa-miR-5194	-0.62563	-0.449873	2.19312	0.138628	0.4173	0.858149	0.379551	down	non-significant	pairwise	NOT
Basal_Her2	hsa-miR-6509-3p	0.8356	-0.429527	2.1911	0.13881	0.417375	0.857578	0.379473	up	non-significant	pairwise	NOT
Basal_Her2	hsa-miR-587	0.461801	-0.470291	2.17979	0.139834	0.419545	0.854388	0.377221	up	non-significant	pairwise	NOT
Basal_Her2	hsa-miR-4657	-0.662483	-0.320193	2.1781	0.139987	0.419545	0.853912	0.377221	down	non-significant	pairwise	NOT
Basal_Her2	hsa-miR-10398-3p	0.433067	0.306347	2.17789	0.140007	0.419545	0.853852	0.377221	up	non-significant	pairwise	NOT
Basal_Her2	hsa-miR-5579-5p	-0.631757	-0.343769	2.17024	0.140704	0.42116	0.851692	0.375553	down	non-significant	pairwise	NOT
Basal_Her2	hsa-miR-6511b-3p	0.277951	1.4625	2.16761	0.140945	0.421406	0.850949	0.375299	up	non-significant	pairwise	NOT
Basal_Her2	hsa-miR-6851-5p	0.628744	-0.445276	2.16187	0.141473	0.422174	0.849327	0.374508	up	non-significant	pairwise	NOT
Basal_Her2	hsa-miR-3074-3p	-0.364662	1.64455	2.16134	0.141521	0.422174	0.84918	0.374508	down	non-significant	pairwise	NOT
Basal_Her2	hsa-miR-3064-3p	-0.384128	0.327089	2.15877	0.141758	0.422406	0.848453	0.37427	down	non-significant	pairwise	NOT
Basal_Her2	hsa-miR-3183	-0.546229	-0.246376	2.1529	0.142301	0.423414	0.846792	0.373235	down	non-significant	pairwise	NOT
Basal_Her2	hsa-miR-6799-3p	0.576186	0.0293159	2.15134	0.142445	0.423414	0.846352	0.373235	up	non-significant	pairwise	NOT
Basal_Her2	hsa-miR-6753-3p	0.357856	-0.470486	2.14995	0.142575	0.423414	0.845957	0.373235	up	non-significant	pairwise	NOT
Basal_Her2	hsa-miR-3173-3p	-0.613851	-0.363896	2.14078	0.143429	0.425475	0.843362	0.371126	down	non-significant	pairwise	NOT
Basal_Her2	hsa-miR-3159	0.627486	-0.284815	2.13249	0.144206	0.426611	0.841015	0.369968	up	non-significant	pairwise	NOT
Basal_Her2	hsa-miR-744-3p	0.289374	2.49053	2.13178	0.144273	0.426611	0.840816	0.369968	up	non-significant	pairwise	NOT
Basal_Her2	hsa-miR-6731-3p	0.626906	-0.120936	2.12912	0.144524	0.426611	0.84006	0.369968	up	non-significant	pairwise	NOT
Basal_Her2	hsa-miR-3925-3p	0.719885	-0.454831	2.12599	0.14482	0.426611	0.839173	0.369968	up	non-significant	pairwise	NOT
Basal_Her2	hsa-miR-147b-5p	0.368458	1.8495	2.12503	0.14491	0.426611	0.838903	0.369968	up	non-significant	pairwise	NOT
Basal_Her2	hsa-miR-371b-5p	-0.620562	-0.139101	2.12341	0.145063	0.426611	0.838443	0.369968	down	non-significant	pairwise	NOT
Basal_Her2	hsa-miR-585-3p	0.381832	2.79525	2.12184	0.145212	0.426611	0.837997	0.369968	up	non-significant	pairwise	NOT
Basal_Her2	hsa-miR-29a-3p	0.177042	13.1181	2.12151	0.145243	0.426611	0.837903	0.369968	up	non-significant	pairwise	NOT
Basal_Her2	hsa-miR-5581-5p	-0.623445	-0.294272	2.12133	0.14526	0.426611	0.837853	0.369968	down	non-significant	pairwise	NOT
Basal_Her2	hsa-miR-5000-5p	-0.39092	0.59479	2.11776	0.145599	0.427134	0.836841	0.369436	down	non-significant	pairwise	NOT
Basal_Her2	hsa-miR-6740-5p	-0.599255	-0.447012	2.11239	0.146111	0.428163	0.835316	0.368391	down	non-significant	pairwise	NOT
Basal_Her2	hsa-miR-4762-3p	0.627903	-0.345662	2.1024	0.147068	0.430237	0.832483	0.366292	up	non-significant	pairwise	NOT
Basal_Her2	hsa-miR-4774-5p	-0.621727	-0.361278	2.10161	0.147144	0.430237	0.832258	0.366292	down	non-significant	pairwise	NOT
Basal_Her2	hsa-miR-6754-3p	0.699758	-0.400744	2.09807	0.147485	0.43042	0.831251	0.366107	up	non-significant	pairwise	NOT
Basal_Her2	hsa-miR-6788-3p	0.635536	-0.275716	2.09718	0.147572	0.43042	0.830997	0.366107	up	non-significant	pairwise	NOT
Basal_Her2	hsa-miR-6807-3p	0.632743	-0.411723	2.09488	0.147794	0.43042	0.830345	0.366107	up	non-significant	pairwise	NOT
Basal_Her2	hsa-miR-33a-5p	0.327371	2.92761	2.09265	0.14801	0.43042	0.82971	0.366107	up	non-significant	pairwise	NOT
Basal_Her2	hsa-miR-499a-3p	-0.505316	0.490882	2.09256	0.148018	0.43042	0.829686	0.366107	down	non-significant	pairwise	NOT
Basal_Her2	hsa-miR-2113	0.583067	-0.463673	2.08809	0.148452	0.431143	0.828414	0.365378	up	non-significant	pairwise	NOT
Basal_Her2	hsa-miR-1231	-0.64623	-0.459006	2.08665	0.148592	0.431143	0.828006	0.365378	down	non-significant	pairwise	NOT
Basal_Her2	hsa-miR-6738-3p	0.538025	-0.298606	2.07828	0.149408	0.433039	0.825625	0.363473	up	non-significant	pairwise	NOT
Basal_Her2	hsa-miR-4668-5p	-0.507912	0.0615296	2.07657	0.149576	0.433053	0.825137	0.363459	down	non-significant	pairwise	NOT
Basal_Her2	hsa-miR-370-5p	-0.362714	0.597458	2.07343	0.149884	0.433471	0.824244	0.36304	down	non-significant	pairwise	NOT
Basal_Her2	hsa-miR-6773-3p	-0.66617	-0.458638	2.06391	0.150823	0.435711	0.821533	0.360802	down	non-significant	pairwise	NOT
Basal_Her2	hsa-miR-202-3p	0.749278	-0.393204	2.05726	0.151482	0.437139	0.819638	0.35938	up	non-significant	pairwise	NOT
Basal_Her2	hsa-miR-1245b-5p	-0.621555	-0.410069	2.04944	0.152262	0.438911	0.817409	0.357624	down	non-significant	pairwise	NOT
Basal_Her2	hsa-miR-3685	-0.611976	-0.389966	2.04103	0.153106	0.440865	0.815009	0.355695	down	non-significant	pairwise	NOT
Basal_Her2	hsa-miR-378a-5p	0.228479	6.24709	2.0234	0.154892	0.445524	0.809971	0.351128	up	non-significant	pairwise	NOT
Basal_Her2	hsa-miR-4520-3p	0.386482	-0.41751	2.0177	0.155474	0.446484	0.808341	0.350194	up	non-significant	pairwise	NOT
Basal_Her2	hsa-miR-329-5p	0.603327	-0.330464	2.01684	0.155562	0.446484	0.808096	0.350194	up	non-significant	pairwise	NOT
Basal_Her2	hsa-miR-99a-5p	-0.253177	14.1455	2.0109	0.156173	0.447751	0.806395	0.348963	down	non-significant	pairwise	YES
Basal_Her2	hsa-miR-4767	-0.37039	0.810429	2.0062	0.156657	0.448655	0.80505	0.348087	down	non-significant	pairwise	NOT
Basal_Her2	hsa-miR-3187-5p	-0.444412	0.183072	1.98981	0.158361	0.453045	0.800352	0.343859	down	non-significant	pairwise	NOT
Basal_Her2	hsa-miR-6895-5p	-0.705464	-0.430258	1.98274	0.159102	0.454676	0.798324	0.342298	down	non-significant	pairwise	NOT
Basal_Her2	hsa-miR-330-3p	0.211655	4.82028	1.97448	0.159973	0.456672	0.795953	0.340395	up	non-significant	pairwise	NOT
Basal_Her2	hsa-miR-4517	0.360278	1.51229	1.9574	0.161791	0.460862	0.791045	0.336429	up	non-significant	pairwise	YES
Basal_Her2	hsa-miR-7151-3p	0.719789	-0.333117	1.95546	0.161999	0.460862	0.790487	0.336429	up	non-significant	pairwise	NOT
Basal_Her2	hsa-miR-605-3p	0.592147	-0.00168613	1.95439	0.162115	0.460862	0.790177	0.336429	up	non-significant	pairwise	NOT
Basal_Her2	hsa-miR-5189-3p	-0.633722	-0.37563	1.9535	0.162211	0.460862	0.789921	0.336429	down	non-significant	pairwise	NOT
Basal_Her2	hsa-miR-1243	0.47759	-0.120151	1.95258	0.16231	0.460862	0.789656	0.336429	up	non-significant	pairwise	NOT
Basal_Her2	hsa-miR-769-5p	0.206705	7.02433	1.95009	0.162577	0.461127	0.788941	0.336179	up	non-significant	pairwise	NOT
Basal_Her2	hsa-miR-548ax	0.335611	-0.468284	1.93991	0.163678	0.463755	0.786009	0.333711	up	non-significant	pairwise	NOT
Basal_Her2	hsa-miR-508-5p	-0.82354	0.0461469	1.92022	0.165833	0.469358	0.78033	0.328496	down	non-significant	pairwise	NOT
Basal_Her2	hsa-miR-4714-3p	0.581475	0.568581	1.91462	0.16645	0.470604	0.778715	0.327344	up	non-significant	pairwise	NOT
Basal_Her2	hsa-miR-6875-3p	0.613293	-0.387057	1.90653	0.167349	0.47264	0.776378	0.32547	up	non-significant	pairwise	NOT
Basal_Her2	hsa-miR-6837-5p	0.647652	-0.391291	1.89922	0.168166	0.473948	0.774262	0.324269	up	non-significant	pairwise	NOT
Basal_Her2	hsa-miR-6750-3p	0.605667	-0.387123	1.89919	0.168169	0.473948	0.774253	0.324269	up	non-significant	pairwise	NOT
Basal_Her2	hsa-miR-3911	-0.664293	-0.344761	1.89518	0.168619	0.47471	0.773094	0.323572	down	non-significant	pairwise	NOT
Basal_Her2	hsa-miR-580-3p	0.307141	0.80768	1.87947	0.170394	0.4792	0.768545	0.319483	up	non-significant	pairwise	NOT
Basal_Her2	hsa-miR-1908-5p	0.395665	0.904735	1.86619	0.171912	0.482956	0.764694	0.316093	up	non-significant	pairwise	NOT
Basal_Her2	hsa-miR-139-5p	-0.255425	7.86187	1.86409	0.172154	0.483124	0.764083	0.315942	down	non-significant	pairwise	NOT
Basal_Her2	hsa-miR-3127-5p	-0.440791	0.379211	1.84678	0.174159	0.488233	0.759055	0.311373	down	non-significant	pairwise	NOT
Basal_Her2	hsa-miR-509-3-5p	-0.509565	0.71721	1.83445	0.175603	0.491762	0.755469	0.308245	down	non-significant	pairwise	NOT
Basal_Her2	hsa-miR-503-5p	-0.288967	6.96823	1.83094	0.176017	0.492401	0.754446	0.307681	down	non-significant	pairwise	NOT
Basal_Her2	hsa-miR-4521	0.285878	3.71091	1.81847	0.177495	0.496014	0.750813	0.304506	up	non-significant	pairwise	NOT
Basal_Her2	hsa-miR-6770-3p	0.335308	0.501899	1.81112	0.178374	0.497921	0.748668	0.30284	up	non-significant	pairwise	NOT
Basal_Her2	hsa-miR-3682-3p	0.571969	-0.3514	1.80963	0.178553	0.497921	0.748233	0.30284	up	non-significant	pairwise	NOT
Basal_Her2	hsa-miR-3129-5p	-0.345392	0.68049	1.8072	0.178845	0.49801	0.747523	0.302762	down	non-significant	pairwise	NOT
Basal_Her2	hsa-miR-586	0.721287	-0.386964	1.80623	0.178961	0.49801	0.747243	0.302762	up	non-significant	pairwise	NOT
Basal_Her2	hsa-miR-1537-3p	-0.277628	1.52697	1.80075	0.179622	0.49918	0.74564	0.301743	down	non-significant	pairwise	NOT
Basal_Her2	hsa-miR-3619-3p	-0.474218	0.119543	1.79871	0.179869	0.49918	0.745043	0.301743	down	non-significant	pairwise	NOT
Basal_Her2	hsa-miR-3915	0.997039	-0.441861	1.79688	0.18009	0.49918	0.74451	0.301743	up	non-significant	pairwise	NOT
Basal_Her2	hsa-miR-598-3p	0.325945	6.24146	1.79598	0.180199	0.49918	0.744248	0.301743	up	non-significant	pairwise	NOT
Basal_Her2	hsa-miR-6806-3p	-0.490103	0.151975	1.79419	0.180417	0.49918	0.743723	0.301743	down	non-significant	pairwise	NOT
Basal_Her2	hsa-miR-3605-5p	0.406224	0.313036	1.79287	0.180577	0.49918	0.743338	0.301743	up	non-significant	pairwise	NOT
Basal_Her2	hsa-miR-589-3p	-0.252487	1.26422	1.79187	0.180699	0.49918	0.743045	0.301743	down	non-significant	pairwise	NOT
Basal_Her2	hsa-miR-6733-5p	0.402803	0.168693	1.78897	0.181052	0.499635	0.742197	0.301347	up	non-significant	pairwise	NOT
Basal_Her2	hsa-miR-3936	-0.577654	-0.368578	1.78331	0.181744	0.501024	0.74054	0.300142	down	non-significant	pairwise	NOT
Basal_Her2	hsa-miR-5687	0.590995	-0.274641	1.76733	0.183713	0.505927	0.735859	0.295912	up	non-significant	pairwise	NOT
Basal_Her2	hsa-miR-548ac	0.58003	-0.383533	1.76374	0.184158	0.506627	0.734808	0.295312	up	non-significant	pairwise	NOT
Basal_Her2	hsa-miR-888-5p	-0.689728	-0.117381	1.76194	0.184382	0.506717	0.734281	0.295234	down	non-significant	pairwise	NOT
Basal_Her2	hsa-miR-6865-5p	0.475856	-0.459911	1.7502	0.185852	0.510226	0.730833	0.292237	up	non-significant	pairwise	NOT
Basal_Her2	hsa-miR-656-5p	-0.431749	0.073868	1.74702	0.186252	0.510797	0.729899	0.291752	down	non-significant	pairwise	NOT
Basal_Her2	hsa-miR-345-5p	-0.205644	7.51745	1.74536	0.186462	0.510843	0.729411	0.291712	down	non-significant	pairwise	NOT
Basal_Her2	hsa-miR-6733-3p	0.364947	0.304921	1.73726	0.187487	0.513122	0.727029	0.289779	up	non-significant	pairwise	NOT
Basal_Her2	hsa-miR-5092	0.389957	0.112231	1.73471	0.18781	0.513477	0.72628	0.289479	up	non-significant	pairwise	NOT
Basal_Her2	hsa-miR-148a-5p	-0.294165	2.8783	1.7256	0.188973	0.516125	0.7236	0.287245	down	non-significant	pairwise	NOT
Basal_Her2	hsa-miR-6816-3p	-0.509586	-0.465995	1.71936	0.189776	0.517783	0.721759	0.285852	down	non-significant	pairwise	NOT
Basal_Her2	hsa-miR-6868-3p	0.48502	1.29766	1.694	0.193075	0.526242	0.714275	0.278814	up	non-significant	pairwise	NOT
Basal_Her2	hsa-miR-200a-5p	-0.236912	7.1621	1.69074	0.193503	0.526869	0.713312	0.278298	down	non-significant	pairwise	NOT
Basal_Her2	hsa-miR-4701-5p	-0.518218	-0.221834	1.67913	0.19504	0.53051	0.709876	0.275307	down	non-significant	pairwise	NOT
Basal_Her2	hsa-miR-6858-3p	0.600164	-0.401947	1.67412	0.195707	0.531778	0.708393	0.27427	up	non-significant	pairwise	NOT
Basal_Her2	hsa-miR-301a-3p	-0.279768	8.16973	1.65676	0.198041	0.537568	0.703246	0.269567	down	non-significant	pairwise	NOT
Basal_Her2	hsa-miR-6801-3p	0.51075	-0.447542	1.65295	0.198557	0.538419	0.702114	0.268879	up	non-significant	pairwise	NOT
Basal_Her2	hsa-miR-6793-3p	-0.510432	-0.192691	1.64882	0.199119	0.538873	0.700887	0.268514	down	non-significant	pairwise	NOT
Basal_Her2	hsa-miR-378e	0.514087	-0.466446	1.64874	0.199131	0.538873	0.700861	0.268514	up	non-significant	pairwise	NOT
Basal_Her2	hsa-miR-452-5p	0.370715	5.9844	1.64661	0.199421	0.539109	0.700228	0.268324	up	non-significant	pairwise	NOT
Basal_Her2	hsa-miR-3200-3p	0.307171	3.86089	1.63966	0.200372	0.541126	0.698164	0.266702	up	non-significant	pairwise	NOT
Basal_Her2	hsa-miR-6776-5p	0.511149	-0.460948	1.63705	0.200731	0.541544	0.697386	0.266366	up	non-significant	pairwise	NOT
Basal_Her2	hsa-miR-4669	-0.538964	-0.434259	1.62998	0.201706	0.542692	0.695281	0.265446	down	non-significant	pairwise	NOT
Basal_Her2	hsa-miR-4764-3p	0.51126	-0.465961	1.62937	0.20179	0.542692	0.695101	0.265446	up	non-significant	pairwise	NOT
Basal_Her2	hsa-miR-19b-2-5p	-0.538771	-0.421967	1.62875	0.201876	0.542692	0.694916	0.265446	down	non-significant	pairwise	NOT
Basal_Her2	hsa-miR-6804-3p	0.593156	-0.435347	1.62687	0.202136	0.542692	0.694356	0.265446	up	non-significant	pairwise	NOT
Basal_Her2	hsa-miR-374a-5p	0.152134	10.7144	1.62548	0.20233	0.542692	0.69394	0.265446	up	non-significant	pairwise	NOT
Basal_Her2	hsa-miR-6715a-3p	-0.672503	-0.355856	1.62509	0.202384	0.542692	0.693824	0.265446	down	non-significant	pairwise	NOT
Basal_Her2	hsa-miR-340-5p	-0.153344	9.76322	1.6209	0.202967	0.543705	0.692575	0.264637	down	non-significant	pairwise	NOT
Basal_Her2	hsa-miR-190a-5p	0.209442	5.85698	1.61565	0.203699	0.544708	0.69101	0.263836	up	non-significant	pairwise	NOT
Basal_Her2	hsa-let-7g-5p	0.137957	14.3052	1.61517	0.203766	0.544708	0.690867	0.263836	up	non-significant	pairwise	NOT
Basal_Her2	hsa-miR-6876-5p	0.592994	-0.397025	1.61381	0.203957	0.544708	0.690461	0.263836	up	non-significant	pairwise	NOT
Basal_Her2	hsa-miR-4529-3p	0.506256	-0.406483	1.60613	0.205036	0.547039	0.688169	0.261982	up	non-significant	pairwise	NOT
Basal_Her2	hsa-miR-374c-3p	-0.538441	-0.325281	1.60319	0.205452	0.547596	0.68729	0.26154	down	non-significant	pairwise	NOT
Basal_Her2	hsa-miR-3149	-0.505783	0.176237	1.5942	0.206727	0.550393	0.684602	0.259327	down	non-significant	pairwise	NOT
Basal_Her2	hsa-miR-6776-3p	0.555565	-0.391938	1.59287	0.206916	0.550393	0.684205	0.259327	up	non-significant	pairwise	NOT
Basal_Her2	hsa-miR-628-3p	-0.147434	5.47862	1.58537	0.207988	0.552615	0.681961	0.257577	down	non-significant	pairwise	NOT
Basal_Her2	hsa-miR-543	-0.203759	4.12768	1.58412	0.208168	0.552615	0.681585	0.257577	down	non-significant	pairwise	NOT
Basal_Her2	hsa-miR-3125	0.72514	-0.316149	1.58188	0.208491	0.552918	0.680913	0.25734	up	non-significant	pairwise	NOT
Basal_Her2	hsa-miR-3193	0.552126	-0.454388	1.57634	0.209288	0.554477	0.679256	0.256116	up	non-significant	pairwise	NOT
Basal_Her2	hsa-miR-6718-5p	-0.600857	-0.336218	1.56483	0.210959	0.558347	0.675802	0.253096	down	non-significant	pairwise	NOT
Basal_Her2	hsa-miR-6855-3p	-0.527614	-0.38296	1.54524	0.213839	0.565405	0.669913	0.247641	down	non-significant	pairwise	NOT
Basal_Her2	hsa-miR-616-3p	-0.533809	-0.276082	1.53619	0.215185	0.568273	0.667187	0.245443	down	non-significant	pairwise	NOT
Basal_Her2	hsa-miR-466	-0.734656	-0.113229	1.53508	0.215352	0.568273	0.666851	0.245443	down	non-significant	pairwise	NOT
Basal_Her2	hsa-miR-30d-5p	0.20001	12.856	1.52575	0.216751	0.571395	0.664039	0.243064	up	non-significant	pairwise	NOT
Basal_Her2	hsa-miR-6739-3p	-0.547296	-0.262745	1.52254	0.217235	0.572103	0.66307	0.242526	down	non-significant	pairwise	NOT
Basal_Her2	hsa-miR-3660	-1.12481	-0.353381	1.51866	0.217823	0.57303	0.661897	0.241822	down	non-significant	pairwise	NOT
Basal_Her2	hsa-miR-5094	-0.511856	-0.192304	1.51099	0.218988	0.57303	0.659581	0.241822	down	non-significant	pairwise	NOT
Basal_Her2	hsa-miR-4754	0.49047	-0.441924	1.50554	0.219821	0.57303	0.65793	0.241822	up	non-significant	pairwise	NOT
Basal_Her2	hsa-miR-675-3p	-0.39612	2.29337	1.50254	0.220281	0.57303	0.657023	0.241822	down	non-significant	pairwise	NOT
Basal_Her2	hsa-miR-9898	-0.549305	-0.0906503	1.50175	0.220403	0.57303	0.656783	0.241822	down	non-significant	pairwise	NOT
Basal_Her2	hsa-miR-4713-5p	-0.864264	-0.107074	1.49418	0.221569	0.57303	0.654492	0.241822	down	non-significant	pairwise	NOT
Basal_Her2	hsa-miR-887-5p	-0.398479	1.3383	1.48814	0.222505	0.57303	0.652661	0.241822	down	non-significant	pairwise	YES
Basal_Her2	hsa-miR-198	-0.289126	-0.481888	1.48794	0.222536	0.57303	0.652599	0.241822	down	non-significant	pairwise	NOT
Basal_Her2	hsa-miR-361-5p	0.122585	10.0609	1.48581	0.222868	0.57303	0.651952	0.241822	up	non-significant	pairwise	NOT
Basal_Her2	hsa-miR-1908-3p	-0.285725	-0.478789	1.4855	0.222915	0.57303	0.65186	0.241822	down	non-significant	pairwise	NOT
Basal_Her2	hsa-miR-4790-5p	-0.28494	-0.475364	1.48493	0.223004	0.57303	0.651687	0.241822	down	non-significant	pairwise	NOT
Basal_Her2	hsa-miR-6782-5p	-0.283516	-0.478738	1.48389	0.223166	0.57303	0.651371	0.241822	down	non-significant	pairwise	NOT
Basal_Her2	hsa-miR-4701-3p	-0.253465	-0.436715	1.48383	0.223177	0.57303	0.651351	0.241822	down	non-significant	pairwise	NOT
Basal_Her2	hsa-miR-4763-5p	-0.25346	-0.468144	1.48382	0.223177	0.57303	0.65135	0.241822	down	non-significant	pairwise	NOT
Basal_Her2	hsa-miR-4516	0.563558	-0.337717	1.48268	0.223355	0.57303	0.651004	0.241822	up	non-significant	pairwise	NOT
Basal_Her2	hsa-miR-5707	-0.257071	-0.456028	1.48217	0.223435	0.57303	0.650849	0.241822	down	non-significant	pairwise	NOT
Basal_Her2	hsa-miR-4768-5p	-0.252845	-0.470951	1.48171	0.223507	0.57303	0.650709	0.241822	down	non-significant	pairwise	NOT
Basal_Her2	hsa-miR-7973	-0.274438	-0.475301	1.47704	0.224239	0.57303	0.649289	0.241822	down	non-significant	pairwise	NOT
Basal_Her2	hsa-miR-4431	-0.274438	-0.482737	1.47704	0.224239	0.57303	0.649289	0.241822	down	non-significant	pairwise	NOT
Basal_Her2	hsa-miR-1910-3p	-0.251934	-0.466581	1.47656	0.224314	0.57303	0.649145	0.241822	down	non-significant	pairwise	NOT
Basal_Her2	hsa-miR-12127	-0.273039	-0.482809	1.47594	0.22441	0.57303	0.648958	0.241822	down	non-significant	pairwise	NOT
Basal_Her2	hsa-miR-6823-5p	0.581867	-0.452458	1.47583	0.224427	0.57303	0.648924	0.241822	up	non-significant	pairwise	NOT
Basal_Her2	hsa-miR-192-3p	-0.328169	0.904739	1.47406	0.224707	0.57303	0.648384	0.241822	down	non-significant	pairwise	NOT
Basal_Her2	hsa-miR-208a-5p	-0.27012	-0.478455	1.47363	0.224773	0.57303	0.648256	0.241822	down	non-significant	pairwise	NOT
Basal_Her2	hsa-miR-3920	-0.269252	-0.479505	1.47294	0.224882	0.57303	0.648045	0.241822	down	non-significant	pairwise	NOT
Basal_Her2	hsa-miR-5704	-0.267448	-0.483085	1.47148	0.225112	0.57303	0.647602	0.241822	down	non-significant	pairwise	NOT
Basal_Her2	hsa-miR-3688-5p	-0.255498	-0.460321	1.47082	0.225216	0.57303	0.647401	0.241822	down	non-significant	pairwise	NOT
Basal_Her2	hsa-miR-3681-5p	-0.505845	-0.342013	1.46904	0.225497	0.57303	0.646858	0.241822	down	non-significant	pairwise	NOT
Basal_Her2	hsa-miR-5685	-0.260933	-0.475534	1.46608	0.225965	0.57303	0.645959	0.241822	down	non-significant	pairwise	NOT
Basal_Her2	hsa-miR-451b	-0.260933	-0.481687	1.46608	0.225965	0.57303	0.645959	0.241822	down	non-significant	pairwise	NOT
Basal_Her2	hsa-miR-376c-5p	-0.479609	-0.260747	1.46597	0.225983	0.57303	0.645924	0.241822	down	non-significant	pairwise	NOT
Basal_Her2	hsa-miR-7843-5p	-0.260021	-0.483422	1.46531	0.226087	0.57303	0.645724	0.241822	down	non-significant	pairwise	NOT
Basal_Her2	hsa-miR-936	-0.258388	-0.480246	1.46391	0.226309	0.57303	0.645299	0.241822	down	non-significant	pairwise	NOT
Basal_Her2	hsa-miR-3681-3p	-0.258388	-0.476252	1.46391	0.226309	0.57303	0.645299	0.241822	down	non-significant	pairwise	NOT
Basal_Her2	hsa-miR-6801-5p	-0.258388	-0.477471	1.46391	0.226309	0.57303	0.645299	0.241822	down	non-significant	pairwise	NOT
Basal_Her2	hsa-miR-6881-5p	-0.258186	-0.4835	1.46374	0.226336	0.57303	0.645246	0.241822	down	non-significant	pairwise	NOT
Basal_Her2	hsa-miR-5590-3p	-0.257012	-0.48355	1.46272	0.226497	0.57303	0.644937	0.241822	down	non-significant	pairwise	NOT
Basal_Her2	hsa-miR-609	-0.257032	-0.449416	1.46238	0.226552	0.57303	0.644831	0.241822	down	non-significant	pairwise	NOT
Basal_Her2	hsa-miR-10393-3p	-0.255188	-0.477211	1.46113	0.22675	0.57303	0.644452	0.241822	down	non-significant	pairwise	NOT
Basal_Her2	hsa-miR-10393-5p	-0.255188	-0.483625	1.46113	0.22675	0.57303	0.644452	0.241822	down	non-significant	pairwise	NOT
Basal_Her2	hsa-miR-6790-5p	-0.255188	-0.483625	1.46113	0.22675	0.57303	0.644452	0.241822	down	non-significant	pairwise	NOT
Basal_Her2	hsa-miR-6789-5p	-0.665381	-0.373508	1.45978	0.226965	0.57303	0.644042	0.241822	down	non-significant	pairwise	NOT
Basal_Her2	hsa-miR-6813-3p	-0.537451	-0.370953	1.45389	0.227904	0.57303	0.642248	0.241822	down	non-significant	pairwise	NOT
Basal_Her2	hsa-miR-1273h-3p	-0.235558	-0.466969	1.45363	0.227946	0.57303	0.642168	0.241822	down	non-significant	pairwise	NOT
Basal_Her2	hsa-miR-12131	-0.244375	-0.484038	1.4513	0.22832	0.57303	0.641456	0.241822	down	non-significant	pairwise	NOT
Basal_Her2	hsa-miR-6846-5p	-0.244375	-0.480487	1.4513	0.22832	0.57303	0.641456	0.241822	down	non-significant	pairwise	NOT
Basal_Her2	hsa-miR-6822-3p	-0.241325	-0.476722	1.44839	0.228786	0.57303	0.640571	0.241822	down	non-significant	pairwise	NOT
Basal_Her2	hsa-miR-5006-5p	-0.241325	-0.479839	1.44839	0.228786	0.57303	0.640571	0.241822	down	non-significant	pairwise	NOT
Basal_Her2	hsa-miR-301b-3p	0.289731	3.10532	1.4452	0.2293	0.57303	0.639595	0.241822	up	non-significant	pairwise	NOT
Basal_Her2	hsa-miR-4751	-0.235688	-0.484335	1.44287	0.229675	0.57303	0.638887	0.241822	down	non-significant	pairwise	NOT
Basal_Her2	hsa-miR-6772-5p	-0.235688	-0.484335	1.44287	0.229675	0.57303	0.638887	0.241822	down	non-significant	pairwise	NOT
Basal_Her2	hsa-miR-3137	-0.235688	-0.476168	1.44287	0.229675	0.57303	0.638887	0.241822	down	non-significant	pairwise	NOT
Basal_Her2	hsa-miR-548ap-5p	-0.235688	-0.471714	1.44287	0.229675	0.57303	0.638887	0.241822	down	non-significant	pairwise	NOT
Basal_Her2	hsa-miR-5584-3p	-0.235688	-0.474819	1.44287	0.229675	0.57303	0.638887	0.241822	down	non-significant	pairwise	NOT
Basal_Her2	hsa-miR-564	-0.235688	-0.477441	1.44287	0.229675	0.57303	0.638887	0.241822	down	non-significant	pairwise	NOT
Basal_Her2	hsa-miR-203b-5p	0.595637	-0.274532	1.4393	0.230253	0.57303	0.637795	0.241822	up	non-significant	pairwise	NOT
Basal_Her2	hsa-miR-3938	0.71845	-0.358571	1.4386	0.230367	0.57303	0.63758	0.241822	up	non-significant	pairwise	NOT
Basal_Her2	hsa-miR-5191	-0.230914	-0.484486	1.43804	0.230458	0.57303	0.637409	0.241822	down	non-significant	pairwise	NOT
Basal_Her2	hsa-miR-664b-3p	-0.230679	-0.476831	1.43779	0.230497	0.57303	0.637335	0.241822	down	non-significant	pairwise	NOT
Basal_Her2	hsa-miR-4749-3p	0.53901	-0.353587	1.43745	0.230552	0.57303	0.637232	0.241822	up	non-significant	pairwise	NOT
Basal_Her2	hsa-miR-144-5p	-0.312857	3.15784	1.43474	0.230993	0.573451	0.636401	0.241503	down	non-significant	pairwise	NOT
Basal_Her2	hsa-miR-4515	-0.225772	-0.484641	1.43265	0.231333	0.573451	0.635762	0.241503	down	non-significant	pairwise	NOT
Basal_Her2	hsa-miR-6771-5p	-0.486709	-0.467639	1.42979	0.231799	0.573451	0.634889	0.241503	down	non-significant	pairwise	NOT
Basal_Her2	hsa-miR-3925-5p	-0.222843	-0.48022	1.42949	0.231847	0.573451	0.634798	0.241503	down	non-significant	pairwise	NOT
Basal_Her2	hsa-miR-580-5p	-0.221883	-0.484752	1.42844	0.232019	0.573451	0.634477	0.241503	down	non-significant	pairwise	NOT
Basal_Her2	hsa-miR-6828-5p	-0.221883	-0.46989	1.42844	0.232019	0.573451	0.634477	0.241503	down	non-significant	pairwise	NOT
Basal_Her2	hsa-miR-3139	-0.477861	0.295621	1.42088	0.233258	0.575538	0.632164	0.239926	down	non-significant	pairwise	NOT
Basal_Her2	hsa-miR-6802-5p	-0.522578	-0.3389	1.42065	0.233297	0.575538	0.632091	0.239926	down	non-significant	pairwise	NOT
Basal_Her2	hsa-miR-4722-5p	-0.599468	-0.452991	1.40773	0.235434	0.58027	0.628131	0.23637	down	non-significant	pairwise	NOT
Basal_Her2	hsa-miR-556-5p	0.327708	4.973	1.39514	0.237539	0.584621	0.624265	0.233126	up	non-significant	pairwise	NOT
Basal_Her2	hsa-miR-6736-5p	-0.481879	-0.217303	1.39454	0.23764	0.584621	0.624081	0.233126	down	non-significant	pairwise	NOT
Basal_Her2	hsa-miR-202-5p	0.336921	3.00111	1.38846	0.238665	0.586599	0.622211	0.231658	up	non-significant	pairwise	YES
Basal_Her2	hsa-let-7c-3p	-0.239169	2.41428	1.38529	0.239202	0.587308	0.621236	0.231134	down	non-significant	pairwise	NOT
Basal_Her2	hsa-miR-3928-5p	0.522313	-0.38495	1.38414	0.239397	0.587308	0.620882	0.231134	up	non-significant	pairwise	NOT
Basal_Her2	hsa-miR-195-3p	0.18699	4.4863	1.37732	0.240557	0.58961	0.618781	0.229435	up	non-significant	pairwise	NOT
Basal_Her2	hsa-miR-4761-3p	-0.50326	-0.150644	1.36465	0.242733	0.594054	0.61487	0.226174	down	non-significant	pairwise	NOT
Basal_Her2	hsa-miR-3197	-0.777965	-0.465964	1.36416	0.242818	0.594054	0.614718	0.226174	down	non-significant	pairwise	NOT
Basal_Her2	hsa-miR-4671-5p	0.631671	-0.405155	1.35041	0.245207	0.599345	0.610467	0.222323	up	non-significant	pairwise	NOT
Basal_Her2	hsa-miR-6774-5p	0.496842	-0.236247	1.3435	0.246418	0.601609	0.608328	0.220685	up	non-significant	pairwise	NOT
Basal_Her2	hsa-miR-374c-5p	0.390465	-0.0117625	1.34228	0.246632	0.601609	0.60795	0.220685	up	non-significant	pairwise	NOT
Basal_Her2	hsa-miR-3616-5p	0.41724	0.70934	1.34118	0.246826	0.601609	0.607609	0.220685	up	non-significant	pairwise	NOT
Basal_Her2	hsa-miR-29b-3p	-0.181162	12.9416	1.33996	0.247041	0.601609	0.607231	0.220685	down	non-significant	pairwise	NOT
Basal_Her2	hsa-miR-4286	0.333699	0.208977	1.33751	0.247474	0.601943	0.60647	0.220444	up	non-significant	pairwise	NOT
Basal_Her2	hsa-miR-503-3p	-0.423846	0.0552793	1.33661	0.247632	0.601943	0.606193	0.220444	down	non-significant	pairwise	NOT
Basal_Her2	hsa-miR-6768-3p	-0.311512	-0.464669	1.33075	0.248671	0.603916	0.604374	0.219023	down	non-significant	pairwise	NOT
Basal_Her2	hsa-miR-125a-3p	-0.158665	4.95809	1.3281	0.249144	0.604511	0.603549	0.218596	down	non-significant	pairwise	NOT
Basal_Her2	hsa-miR-3190-5p	-0.498243	-0.398292	1.32564	0.249582	0.60491	0.602787	0.218309	down	non-significant	pairwise	NOT
Basal_Her2	hsa-miR-378i	0.501919	-0.255954	1.32462	0.249765	0.60491	0.602469	0.218309	up	non-significant	pairwise	NOT
Basal_Her2	hsa-miR-549a-3p	0.372985	-0.468182	1.31506	0.25148	0.605087	0.599496	0.218183	up	non-significant	pairwise	NOT
Basal_Her2	hsa-miR-146b-5p	0.160196	10.9171	1.31106	0.252202	0.605087	0.598251	0.218183	up	non-significant	pairwise	NOT
Basal_Her2	hsa-miR-6715b-3p	-0.249329	-0.468758	1.31006	0.252384	0.605087	0.597938	0.218183	down	non-significant	pairwise	NOT
Basal_Her2	hsa-miR-27b-3p	0.175257	13.2657	1.30733	0.252879	0.605087	0.597087	0.218183	up	non-significant	pairwise	NOT
Basal_Her2	hsa-miR-495-5p	-0.252342	1.06902	1.30492	0.253317	0.605087	0.596336	0.218183	down	non-significant	pairwise	NOT
Basal_Her2	hsa-miR-4753-5p	-0.50058	-0.40991	1.3037	0.253539	0.605087	0.595956	0.218183	down	non-significant	pairwise	NOT
Basal_Her2	hsa-miR-6858-5p	-0.507744	-0.437589	1.30235	0.253785	0.605087	0.595534	0.218183	down	non-significant	pairwise	NOT
Basal_Her2	hsa-miR-371a-3p	0.603595	-0.257383	1.29857	0.254474	0.605087	0.594356	0.218183	up	non-significant	pairwise	NOT
Basal_Her2	hsa-miR-10526-3p	0.264918	-0.474646	1.29691	0.254779	0.605087	0.593837	0.218183	up	non-significant	pairwise	NOT
Basal_Her2	hsa-miR-9902	0.264045	-0.48168	1.29635	0.254881	0.605087	0.593663	0.218183	up	non-significant	pairwise	NOT
Basal_Her2	hsa-miR-10395-5p	0.358586	0.381374	1.29584	0.254974	0.605087	0.593504	0.218183	up	non-significant	pairwise	NOT
Basal_Her2	hsa-miR-6748-5p	0.262413	-0.474565	1.2953	0.255074	0.605087	0.593334	0.218183	up	non-significant	pairwise	NOT
Basal_Her2	hsa-miR-548as-3p	0.232283	-0.463177	1.2902	0.256011	0.605087	0.591742	0.218183	up	non-significant	pairwise	NOT
Basal_Her2	hsa-miR-3126-3p	0.297273	0.261379	1.29018	0.256016	0.605087	0.591733	0.218183	up	non-significant	pairwise	NOT
Basal_Her2	hsa-miR-11400	0.253044	-0.482437	1.28903	0.256226	0.605087	0.591376	0.218183	up	non-significant	pairwise	NOT
Basal_Her2	hsa-miR-6767-5p	0.495595	-0.40643	1.28723	0.256559	0.605087	0.590814	0.218183	up	non-significant	pairwise	NOT
Basal_Her2	hsa-miR-224-5p	-0.396817	9.95501	1.28391	0.257174	0.605087	0.589773	0.218183	down	non-significant	pairwise	YES
Basal_Her2	hsa-miR-4326	-0.366565	0.930857	1.2836	0.257231	0.605087	0.589677	0.218183	down	non-significant	pairwise	NOT
Basal_Her2	hsa-miR-4506	0.244538	-0.4795	1.28298	0.257345	0.605087	0.589484	0.218183	up	non-significant	pairwise	NOT
Basal_Her2	hsa-miR-10394-3p	0.244408	-0.482945	1.28289	0.257363	0.605087	0.589454	0.218183	up	non-significant	pairwise	NOT
Basal_Her2	hsa-miR-4644	0.244214	-0.47965	1.28274	0.257389	0.605087	0.589409	0.218183	up	non-significant	pairwise	NOT
Basal_Her2	hsa-miR-4634	0.241488	-0.483103	1.28072	0.257764	0.605087	0.588777	0.218183	up	non-significant	pairwise	NOT
Basal_Her2	hsa-miR-4491	0.241125	-0.476582	1.28045	0.257815	0.605087	0.588692	0.218183	up	non-significant	pairwise	NOT
Basal_Her2	hsa-miR-6847-3p	0.650998	-0.361947	1.27876	0.258129	0.605087	0.588163	0.218183	up	non-significant	pairwise	NOT
Basal_Her2	hsa-miR-4523	-0.422196	0.245155	1.27869	0.258142	0.605087	0.588141	0.218183	down	non-significant	pairwise	NOT
Basal_Her2	hsa-miR-1264	-0.661281	-0.333875	1.27862	0.258156	0.605087	0.588119	0.218183	down	non-significant	pairwise	NOT
Basal_Her2	hsa-miR-4764-5p	0.237751	-0.479715	1.27789	0.258292	0.605087	0.58789	0.218183	up	non-significant	pairwise	NOT
Basal_Her2	hsa-miR-4800-5p	0.237751	-0.479073	1.27789	0.258292	0.605087	0.58789	0.218183	up	non-significant	pairwise	NOT
Basal_Her2	hsa-miR-7111-5p	0.237136	-0.483325	1.27742	0.25838	0.605087	0.587741	0.218183	up	non-significant	pairwise	NOT
Basal_Her2	hsa-miR-3618	0.236904	-0.480432	1.27724	0.258413	0.605087	0.587685	0.218183	up	non-significant	pairwise	NOT
Basal_Her2	hsa-miR-3160-5p	0.236904	-0.47025	1.27724	0.258413	0.605087	0.587685	0.218183	up	non-significant	pairwise	NOT
Basal_Her2	hsa-miR-7853-5p	0.21811	-0.468894	1.27543	0.258751	0.605087	0.587119	0.218183	up	non-significant	pairwise	NOT
Basal_Her2	hsa-miR-5589-3p	0.231327	-0.483602	1.27284	0.259235	0.605087	0.586307	0.218183	up	non-significant	pairwise	NOT
Basal_Her2	hsa-miR-4711-3p	0.231133	-0.466484	1.27268	0.259264	0.605087	0.586258	0.218183	up	non-significant	pairwise	NOT
Basal_Her2	hsa-miR-378b	0.230904	-0.480127	1.2725	0.259298	0.605087	0.5862	0.218183	up	non-significant	pairwise	NOT
Basal_Her2	hsa-miR-4781-3p	0.32318	0.39633	1.27117	0.259548	0.605087	0.585783	0.218183	up	non-significant	pairwise	NOT
Basal_Her2	hsa-miR-548d-5p	0.22797	-0.483752	1.27011	0.259746	0.605087	0.58545	0.218183	up	non-significant	pairwise	NOT
Basal_Her2	hsa-miR-6852-3p	0.22797	-0.483752	1.27011	0.259746	0.605087	0.58545	0.218183	up	non-significant	pairwise	NOT
Basal_Her2	hsa-miR-1181	0.22797	-0.480255	1.27011	0.259746	0.605087	0.58545	0.218183	up	non-significant	pairwise	NOT
Basal_Her2	hsa-miR-1237-5p	0.227081	-0.479149	1.26937	0.259884	0.605087	0.58522	0.218183	up	non-significant	pairwise	NOT
Basal_Her2	hsa-miR-6883-5p	0.227081	-0.480183	1.26937	0.259884	0.605087	0.58522	0.218183	up	non-significant	pairwise	NOT
Basal_Her2	hsa-miR-5583-5p	0.610836	-0.462239	1.26853	0.260043	0.605087	0.584955	0.218183	up	non-significant	pairwise	NOT
Basal_Her2	hsa-miR-5589-5p	0.223432	-0.483944	1.26631	0.26046	0.605087	0.584258	0.218183	up	non-significant	pairwise	NOT
Basal_Her2	hsa-miR-4760-3p	0.223432	-0.480649	1.26631	0.26046	0.605087	0.584258	0.218183	up	non-significant	pairwise	NOT
Basal_Her2	hsa-miR-4783-5p	0.221782	-0.484011	1.26489	0.260727	0.605087	0.583814	0.218183	up	non-significant	pairwise	NOT
Basal_Her2	hsa-miR-6747-5p	0.221782	-0.484011	1.26489	0.260727	0.605087	0.583814	0.218183	up	non-significant	pairwise	NOT
Basal_Her2	hsa-miR-1273c	0.221782	-0.482315	1.26489	0.260727	0.605087	0.583814	0.218183	up	non-significant	pairwise	NOT
Basal_Her2	hsa-miR-6775-3p	0.659725	-0.433059	1.26241	0.261196	0.605087	0.583034	0.218183	up	non-significant	pairwise	NOT
Basal_Her2	hsa-miR-1288-5p	0.21845	-0.478024	1.26199	0.261275	0.605087	0.582902	0.218183	up	non-significant	pairwise	NOT
Basal_Her2	hsa-miR-4784	0.230673	-0.462308	1.26193	0.261285	0.605087	0.582885	0.218183	up	non-significant	pairwise	NOT
Basal_Her2	hsa-miR-6508-5p	-0.456251	-0.453429	1.25662	0.262293	0.605087	0.581214	0.218183	down	non-significant	pairwise	NOT
Basal_Her2	hsa-miR-6853-5p	0.211818	-0.48227	1.25599	0.262412	0.605087	0.581016	0.218183	up	non-significant	pairwise	NOT
Basal_Her2	hsa-miR-4429	0.211818	-0.4724	1.25599	0.262412	0.605087	0.581016	0.218183	up	non-significant	pairwise	NOT
Basal_Her2	hsa-miR-6797-5p	0.211818	-0.484387	1.25599	0.262412	0.605087	0.581016	0.218183	up	non-significant	pairwise	NOT
Basal_Her2	hsa-miR-4433b-3p	0.211818	-0.473382	1.25599	0.262412	0.605087	0.581016	0.218183	up	non-significant	pairwise	NOT
Basal_Her2	hsa-miR-6826-3p	0.531826	-0.311769	1.25397	0.262796	0.605087	0.580381	0.218183	up	non-significant	pairwise	NOT
Basal_Her2	hsa-miR-6782-3p	0.47902	-0.25549	1.25228	0.263118	0.605087	0.57985	0.218183	up	non-significant	pairwise	NOT
Basal_Her2	hsa-miR-9900	0.84502	-0.417928	1.24965	0.26362	0.605087	0.579022	0.218183	up	non-significant	pairwise	NOT
Basal_Her2	hsa-miR-6514-3p	-0.492267	-0.390231	1.24942	0.263664	0.605087	0.578949	0.218183	down	non-significant	pairwise	NOT
Basal_Her2	hsa-miR-6892-3p	-0.424262	-0.462243	1.24612	0.264295	0.605087	0.57791	0.218183	down	non-significant	pairwise	NOT
Basal_Her2	hsa-miR-636	0.314535	0.59692	1.24595	0.264328	0.605087	0.577856	0.218183	up	non-significant	pairwise	NOT
Basal_Her2	hsa-miR-657	0.19963	-0.480955	1.24415	0.264672	0.605087	0.577292	0.218183	up	non-significant	pairwise	NOT
Basal_Her2	hsa-miR-6828-3p	0.19963	-0.48129	1.24415	0.264672	0.605087	0.577292	0.218183	up	non-significant	pairwise	NOT
Basal_Her2	hsa-miR-6825-3p	-0.425066	-0.463371	1.2441	0.264683	0.605087	0.577274	0.218183	down	non-significant	pairwise	NOT
Basal_Her2	hsa-miR-4715-3p	-0.423346	-0.461588	1.24334	0.264829	0.605087	0.577035	0.218183	down	non-significant	pairwise	NOT
Basal_Her2	hsa-miR-3192-3p	0.43462	-0.446782	1.24299	0.264896	0.605087	0.576924	0.218183	up	non-significant	pairwise	NOT
Basal_Her2	hsa-miR-6812-5p	-0.423568	-0.45649	1.24037	0.265399	0.605713	0.5761	0.217733	down	non-significant	pairwise	NOT
Basal_Her2	hsa-miR-4498	0.494664	-0.343342	1.23903	0.265658	0.605782	0.575677	0.217684	up	non-significant	pairwise	NOT
Basal_Her2	hsa-miR-1909-3p	0.462674	-0.364957	1.23757	0.26594	0.605793	0.575216	0.217676	up	non-significant	pairwise	NOT
Basal_Her2	hsa-miR-6825-5p	0.648003	-0.421486	1.23603	0.266237	0.605793	0.574732	0.217676	up	non-significant	pairwise	NOT
Basal_Her2	hsa-miR-371b-3p	-0.607631	-0.261636	1.23546	0.266348	0.605793	0.574551	0.217676	down	non-significant	pairwise	NOT
Basal_Her2	hsa-miR-4798-5p	-0.527085	-0.375078	1.23163	0.267091	0.606961	0.573342	0.216839	down	non-significant	pairwise	NOT
Basal_Her2	hsa-miR-6880-5p	-0.422155	-0.464454	1.22983	0.267439	0.607233	0.572775	0.216644	down	non-significant	pairwise	NOT
Basal_Her2	hsa-miR-548v	-0.397837	0.193528	1.22658	0.268073	0.607828	0.571747	0.216219	down	non-significant	pairwise	NOT
Basal_Her2	hsa-let-7i-3p	0.146288	6.51491	1.22494	0.268394	0.607828	0.571228	0.216219	up	non-significant	pairwise	NOT
Basal_Her2	hsa-miR-6833-5p	0.521505	-0.427743	1.22031	0.2693	0.607828	0.569764	0.216219	up	non-significant	pairwise	NOT
Basal_Her2	hsa-miR-3692-3p	0.177105	-0.473273	1.21911	0.269535	0.607828	0.569385	0.216219	up	non-significant	pairwise	NOT
Basal_Her2	hsa-miR-3924	0.177105	-0.485398	1.21911	0.269535	0.607828	0.569385	0.216219	up	non-significant	pairwise	NOT
Basal_Her2	hsa-miR-4509	0.177105	-0.485398	1.21911	0.269535	0.607828	0.569385	0.216219	up	non-significant	pairwise	NOT
Basal_Her2	hsa-miR-6743-5p	0.177105	-0.485398	1.21911	0.269535	0.607828	0.569385	0.216219	up	non-significant	pairwise	NOT
Basal_Her2	hsa-miR-6827-3p	0.177105	-0.485398	1.21911	0.269535	0.607828	0.569385	0.216219	up	non-significant	pairwise	NOT
Basal_Her2	hsa-miR-6886-5p	0.466255	-0.305234	1.21618	0.270113	0.608614	0.568455	0.215658	up	non-significant	pairwise	NOT
Basal_Her2	hsa-miR-6822-5p	-0.41564	-0.169748	1.21117	0.271101	0.610323	0.566868	0.21444	down	non-significant	pairwise	NOT
Basal_Her2	hsa-miR-7108-3p	-0.586814	-0.394883	1.20842	0.271644	0.611027	0.565999	0.213939	down	non-significant	pairwise	NOT
Basal_Her2	hsa-miR-3128	0.444214	-0.334124	1.19614	0.274095	0.615828	0.5621	0.210541	up	non-significant	pairwise	NOT
Basal_Her2	hsa-miR-2682-3p	0.614285	-0.235942	1.1954	0.274243	0.615828	0.561865	0.210541	up	non-significant	pairwise	NOT
Basal_Her2	hsa-miR-6716-3p	0.371884	0.0180836	1.19023	0.275284	0.617129	0.560219	0.209624	up	non-significant	pairwise	NOT
Basal_Her2	hsa-miR-544b	0.791203	0.650385	1.19021	0.275288	0.617129	0.560213	0.209624	up	non-significant	pairwise	NOT
Basal_Her2	hsa-miR-339-5p	-0.145486	7.55225	1.18673	0.27599	0.61818	0.559107	0.208885	down	non-significant	pairwise	NOT
Basal_Her2	hsa-miR-3173-5p	0.281093	0.489014	1.17155	0.279082	0.624579	0.554268	0.204413	up	non-significant	pairwise	NOT
Basal_Her2	hsa-miR-7703	-0.466509	-0.421359	1.16844	0.279723	0.625484	0.553272	0.203783	down	non-significant	pairwise	NOT
Basal_Her2	hsa-miR-3150a-5p	-0.440645	0.0494338	1.16668	0.280084	0.625764	0.552712	0.203589	down	non-significant	pairwise	NOT
Basal_Her2	hsa-miR-5698	-0.504905	-0.390306	1.16254	0.28094	0.627148	0.551387	0.20263	down	non-significant	pairwise	NOT
Basal_Her2	hsa-miR-32-3p	-0.12984	6.63549	1.16077	0.281306	0.627437	0.550821	0.20243	down	non-significant	pairwise	NOT
Basal_Her2	hsa-miR-4650-5p	-0.431051	-0.47223	1.15854	0.281768	0.627939	0.550109	0.202082	down	non-significant	pairwise	NOT
Basal_Her2	hsa-miR-3926	-0.387244	0.0346605	1.15041	0.283463	0.630894	0.547504	0.200044	down	non-significant	pairwise	NOT
Basal_Her2	hsa-miR-6748-3p	-0.498546	-0.400841	1.1499	0.283569	0.630894	0.547341	0.200044	down	non-significant	pairwise	NOT
Basal_Her2	hsa-miR-6774-3p	-0.252831	0.84712	1.12012	0.289892	0.644421	0.537763	0.19083	down	non-significant	pairwise	NOT
Basal_Her2	hsa-miR-5009-5p	-0.503323	-0.344657	1.11739	0.290481	0.645189	0.536882	0.190313	down	non-significant	pairwise	NOT
Basal_Her2	hsa-miR-4691-3p	-0.388143	-0.431732	1.11251	0.291536	0.646991	0.535307	0.189102	down	non-significant	pairwise	NOT
Basal_Her2	hsa-miR-1250-5p	-0.46328	0.913421	1.0998	0.29431	0.6526	0.531195	0.185353	down	non-significant	pairwise	NOT
Basal_Her2	hsa-miR-598-5p	0.419595	-0.130606	1.09436	0.295507	0.65384	0.529432	0.184529	up	non-significant	pairwise	NOT
Basal_Her2	hsa-miR-6794-5p	-0.612493	-0.435106	1.09293	0.295822	0.65384	0.528969	0.184529	down	non-significant	pairwise	NOT
Basal_Her2	hsa-miR-32-5p	-0.158944	7.72468	1.09275	0.295862	0.65384	0.528911	0.184529	down	non-significant	pairwise	NOT
Basal_Her2	hsa-miR-4735-5p	0.510196	-0.436766	1.09272	0.295869	0.65384	0.5289	0.184529	up	non-significant	pairwise	NOT
Basal_Her2	hsa-miR-23c	-0.397658	-0.103434	1.09167	0.296102	0.65384	0.528559	0.184529	down	non-significant	pairwise	NOT
Basal_Her2	hsa-miR-4698	-0.496114	-0.432591	1.0896	0.29656	0.654308	0.527887	0.184218	down	non-significant	pairwise	NOT
Basal_Her2	hsa-miR-6742-5p	-0.473861	-0.347081	1.08801	0.296912	0.654539	0.527372	0.184064	down	non-significant	pairwise	NOT
Basal_Her2	hsa-miR-183-3p	-0.217168	5.92205	1.08661	0.297223	0.654681	0.526918	0.183971	down	non-significant	pairwise	NOT
Basal_Her2	hsa-miR-1257	0.610443	-0.220645	1.08233	0.298176	0.656195	0.525527	0.182967	up	non-significant	pairwise	NOT
Basal_Her2	hsa-miR-507	-0.456451	-0.384841	1.08131	0.298405	0.656195	0.525194	0.182967	down	non-significant	pairwise	NOT
Basal_Her2	hsa-miR-6802-3p	-0.270318	0.361948	1.07841	0.299054	0.656415	0.52425	0.182822	down	non-significant	pairwise	NOT
Basal_Her2	hsa-miR-6779-3p	-0.482917	-0.365364	1.07804	0.299136	0.656415	0.524131	0.182822	down	non-significant	pairwise	NOT
Basal_Her2	hsa-miR-2276-5p	-0.492615	-0.372192	1.07754	0.299248	0.656415	0.523969	0.182822	down	non-significant	pairwise	NOT
Basal_Her2	hsa-miR-5002-3p	0.398582	-0.469698	1.07511	0.299795	0.657071	0.523176	0.182388	up	non-significant	pairwise	NOT
Basal_Her2	hsa-miR-767-3p	-0.993168	0.378372	1.07186	0.300525	0.658127	0.52212	0.18169	down	non-significant	pairwise	NOT
Basal_Her2	hsa-miR-1224-5p	0.701671	0.12794	1.06778	0.301447	0.659602	0.520789	0.180718	up	non-significant	pairwise	NOT
Basal_Her2	hsa-miR-6786-3p	0.417042	-0.288393	1.06581	0.301894	0.660035	0.520146	0.180433	up	non-significant	pairwise	NOT
Basal_Her2	hsa-miR-940	-0.187253	3.88942	1.06275	0.302589	0.660791	0.519147	0.179936	down	non-significant	pairwise	YES
Basal_Her2	hsa-miR-6873-5p	0.436412	-0.446146	1.05833	0.303597	0.660791	0.517703	0.179936	up	non-significant	pairwise	NOT
Basal_Her2	hsa-miR-548o-3p	0.436412	-0.425585	1.05833	0.303597	0.660791	0.517703	0.179936	up	non-significant	pairwise	NOT
Basal_Her2	hsa-miR-3136-3p	0.436408	-0.43321	1.05832	0.303598	0.660791	0.517701	0.179936	up	non-significant	pairwise	NOT
Basal_Her2	hsa-miR-4497	0.436406	-0.456103	1.05832	0.303599	0.660791	0.517699	0.179936	up	non-significant	pairwise	NOT
Basal_Her2	hsa-miR-4667-5p	0.393595	-0.227451	1.05773	0.303735	0.660791	0.517506	0.179936	up	non-significant	pairwise	NOT
Basal_Her2	hsa-miR-491-3p	-0.236421	1.09114	1.05599	0.304131	0.661112	0.516939	0.179725	down	non-significant	pairwise	NOT
Basal_Her2	hsa-miR-3605-3p	0.146837	2.47998	1.05443	0.30449	0.661349	0.516427	0.179569	up	non-significant	pairwise	NOT
Basal_Her2	hsa-miR-1343-5p	-0.682305	-0.305394	1.04947	0.30563	0.663283	0.514804	0.178301	down	non-significant	pairwise	NOT
Basal_Her2	hsa-let-7f-2-3p	0.152366	3.01765	1.04724	0.306144	0.663853	0.514075	0.177928	up	non-significant	pairwise	NOT
Basal_Her2	hsa-miR-3194-5p	0.237537	1.3961	1.04552	0.306541	0.664172	0.513512	0.17772	up	non-significant	pairwise	NOT
Basal_Her2	hsa-miR-4674	-0.47378	-0.350166	1.03837	0.3082	0.667223	0.511167	0.175729	down	non-significant	pairwise	NOT
Basal_Her2	hsa-miR-627-3p	-0.205576	0.968184	1.03217	0.30965	0.668913	0.509129	0.17463	down	non-significant	pairwise	NOT
Basal_Her2	hsa-miR-6827-5p	-0.415162	-0.17444	1.03182	0.309732	0.668913	0.509014	0.17463	down	non-significant	pairwise	NOT
Basal_Her2	hsa-miR-3138	-0.422524	-0.461916	1.03179	0.309738	0.668913	0.509006	0.17463	down	non-significant	pairwise	NOT
Basal_Her2	hsa-miR-4536-3p	-0.208499	1.13363	1.0254	0.311242	0.671613	0.506902	0.172881	down	non-significant	pairwise	NOT
Basal_Her2	hsa-miR-4789-5p	-0.456045	-0.351475	1.02092	0.312301	0.672902	0.505426	0.172048	down	non-significant	pairwise	NOT
Basal_Her2	hsa-miR-4762-5p	0.370108	-0.219297	1.02073	0.312346	0.672902	0.505364	0.172048	up	non-significant	pairwise	NOT
Basal_Her2	hsa-miR-3177-3p	-0.286855	0.300676	1.01796	0.313004	0.673771	0.504451	0.171488	down	non-significant	pairwise	NOT
Basal_Her2	hsa-miR-1909-5p	0.506677	-0.335717	1.016	0.31347	0.67397	0.503804	0.17136	up	non-significant	pairwise	NOT
Basal_Her2	hsa-miR-4661-3p	0.51953	-0.321173	1.01544	0.313604	0.67397	0.503618	0.17136	up	non-significant	pairwise	NOT
Basal_Her2	hsa-miR-4742-5p	-0.245634	0.509096	1.01397	0.313954	0.674168	0.503134	0.171232	down	non-significant	pairwise	NOT
Basal_Her2	hsa-miR-3148	0.485897	-0.382611	1.01292	0.314205	0.674168	0.502787	0.171232	up	non-significant	pairwise	NOT
Basal_Her2	hsa-miR-4682	-0.451175	-0.317575	1.01174	0.314487	0.674228	0.502397	0.171193	down	non-significant	pairwise	NOT
Basal_Her2	hsa-miR-371a-5p	0.574124	-0.360965	1.01034	0.314821	0.674399	0.501936	0.171083	up	non-significant	pairwise	NOT
Basal_Her2	hsa-miR-1247-3p	0.437116	0.624329	1.00505	0.316091	0.676573	0.500187	0.169685	up	non-significant	pairwise	NOT
Basal_Her2	hsa-miR-4735-3p	-0.432433	-0.418604	1.00232	0.31675	0.676922	0.499283	0.169462	down	non-significant	pairwise	NOT
Basal_Her2	hsa-miR-6853-3p	0.356374	0.0597549	1.00226	0.316765	0.676922	0.499263	0.169462	up	non-significant	pairwise	NOT
Basal_Her2	hsa-miR-137-5p	0.571689	-0.450033	0.999644	0.317397	0.677726	0.498398	0.168946	up	non-significant	pairwise	NOT
Basal_Her2	hsa-miR-1255a	0.314088	0.706755	0.997172	0.317996	0.678363	0.497579	0.168538	up	non-significant	pairwise	NOT
Basal_Her2	hsa-miR-4731-3p	0.478258	-0.332649	0.996303	0.318207	0.678363	0.497291	0.168538	up	non-significant	pairwise	NOT
Basal_Her2	hsa-miR-4635	0.454388	-0.283423	0.994282	0.318698	0.678865	0.49662	0.168216	up	non-significant	pairwise	NOT
Basal_Her2	hsa-miR-99b-5p	-0.15727	10.4002	0.987221	0.320422	0.681686	0.494277	0.166416	down	non-significant	pairwise	NOT
Basal_Her2	hsa-miR-122b-5p	0.509749	-0.304407	0.986757	0.320536	0.681686	0.494123	0.166416	up	non-significant	pairwise	NOT
Basal_Her2	hsa-miR-6862-5p	-0.525214	-0.375413	0.980966	0.32196	0.684166	0.492198	0.164839	down	non-significant	pairwise	NOT
Basal_Her2	hsa-miR-3157-3p	-0.395409	-0.173308	0.963437	0.326322	0.69288	0.486353	0.159342	down	non-significant	pairwise	NOT
Basal_Her2	hsa-miR-6513-3p	0.167939	1.7528	0.95974	0.327252	0.694299	0.485117	0.158454	up	non-significant	pairwise	NOT
Basal_Her2	hsa-miR-4643	0.197256	-0.471477	0.95492	0.32847	0.696325	0.483504	0.157188	up	non-significant	pairwise	NOT
Basal_Her2	hsa-miR-3912-3p	0.250498	0.612107	0.949588	0.329824	0.698637	0.481717	0.155748	up	non-significant	pairwise	NOT
Basal_Her2	hsa-miR-6752-3p	-0.44269	-0.317124	0.944202	0.3312	0.700991	0.47991	0.154288	down	non-significant	pairwise	NOT
Basal_Her2	hsa-let-7a-2-3p	0.261307	0.815819	0.933655	0.333915	0.706174	0.476364	0.151088	up	non-significant	pairwise	NOT
Basal_Her2	hsa-miR-4526	-0.368275	-0.18966	0.925815	0.335953	0.709918	0.473722	0.148792	down	non-significant	pairwise	NOT
Basal_Her2	hsa-miR-4765	-0.414179	-0.391992	0.923917	0.336449	0.710399	0.473081	0.148497	down	non-significant	pairwise	NOT
Basal_Her2	hsa-miR-3667-3p	0.497007	-0.371304	0.918222	0.337942	0.712985	0.471158	0.146919	up	non-significant	pairwise	NOT
Basal_Her2	hsa-miR-5571-5p	0.548919	-0.260289	0.916728	0.338336	0.713248	0.470652	0.146759	up	non-significant	pairwise	NOT
Basal_Her2	hsa-miR-26a-1-3p	0.159719	2.67949	0.911711	0.339661	0.715473	0.468955	0.145407	up	non-significant	pairwise	NOT
Basal_Her2	hsa-miR-549a-5p	0.409718	-0.445382	0.909608	0.340218	0.716079	0.468242	0.145039	up	non-significant	pairwise	NOT
Basal_Her2	hsa-miR-4638-5p	0.40083	-0.355769	0.898087	0.343295	0.721981	0.464332	0.141474	up	non-significant	pairwise	NOT
Basal_Her2	hsa-miR-1285-3p	0.356985	-0.185383	0.896707	0.343666	0.722189	0.463863	0.141349	up	non-significant	pairwise	NOT
Basal_Her2	hsa-miR-4747-5p	0.36866	-0.275389	0.89161	0.345041	0.724505	0.462129	0.139959	up	non-significant	pairwise	NOT
Basal_Her2	hsa-miR-205-3p	0.297502	5.21361	0.88571	0.346642	0.727291	0.460118	0.138292	up	non-significant	pairwise	NOT
Basal_Her2	hsa-miR-4493	-0.390085	-0.454625	0.881482	0.347796	0.729061	0.458675	0.137236	down	non-significant	pairwise	NOT
Basal_Her2	hsa-miR-1234-3p	0.39816	-0.172337	0.880101	0.348174	0.729061	0.458204	0.137236	up	non-significant	pairwise	NOT
Basal_Her2	hsa-miR-124-5p	-0.696683	-0.38957	0.879602	0.348311	0.729061	0.458033	0.137236	down	non-significant	pairwise	NOT
Basal_Her2	hsa-miR-3940-5p	-0.389289	-0.446414	0.878159	0.348706	0.729313	0.45754	0.137086	down	non-significant	pairwise	NOT
Basal_Her2	hsa-miR-105-3p	1.05409	0.178592	0.875474	0.349444	0.730281	0.456622	0.13651	up	non-significant	pairwise	NOT
Basal_Her2	hsa-miR-3059-5p	0.903586	-0.422128	0.870087	0.350931	0.73281	0.454778	0.135008	up	non-significant	pairwise	NOT
Basal_Her2	hsa-miR-4796-5p	0.361419	-0.450597	0.863705	0.352704	0.735792	0.45259	0.133245	up	non-significant	pairwise	NOT
Basal_Her2	hsa-miR-23b-3p	0.145913	11.2777	0.862952	0.352914	0.735792	0.452331	0.133245	up	non-significant	pairwise	NOT
Basal_Her2	hsa-miR-6855-5p	0.409739	-0.39743	0.856814	0.354632	0.738283	0.450222	0.131777	up	non-significant	pairwise	NOT
Basal_Her2	hsa-let-7e-5p	-0.130053	10.7943	0.855023	0.355135	0.738283	0.449606	0.131777	down	non-significant	pairwise	NOT
Basal_Her2	hsa-miR-7114-5p	-0.418064	-0.350026	0.854763	0.355208	0.738283	0.449517	0.131777	down	non-significant	pairwise	NOT
Basal_Her2	hsa-miR-187-5p	-0.575482	0.226143	0.854714	0.355222	0.738283	0.4495	0.131777	down	non-significant	pairwise	NOT
Basal_Her2	hsa-miR-6869-3p	-0.343865	-0.457599	0.843449	0.358412	0.74416	0.445617	0.128334	down	non-significant	pairwise	NOT
Basal_Her2	hsa-let-7e-3p	-0.123	4.98858	0.841433	0.358987	0.74416	0.444921	0.128334	down	non-significant	pairwise	NOT
Basal_Her2	hsa-miR-210-3p	-0.208516	9.46463	0.841315	0.359021	0.74416	0.44488	0.128334	down	non-significant	pairwise	NOT
Basal_Her2	hsa-miR-875-5p	0.360849	-0.456368	0.840388	0.359286	0.74416	0.44456	0.128334	up	non-significant	pairwise	NOT
Basal_Her2	hsa-miR-338-3p	-0.212889	7.5491	0.839804	0.359453	0.74416	0.444358	0.128334	down	non-significant	pairwise	NOT
Basal_Her2	hsa-miR-6505-5p	0.3367	-0.22477	0.838153	0.359925	0.744557	0.443787	0.128102	up	non-significant	pairwise	NOT
Basal_Her2	hsa-miR-34b-5p	0.202542	4.99252	0.834558	0.360958	0.74594	0.442543	0.127296	up	non-significant	pairwise	NOT
Basal_Her2	hsa-miR-6736-3p	0.417393	-0.304965	0.833413	0.361287	0.74594	0.442147	0.127296	up	non-significant	pairwise	NOT
Basal_Her2	hsa-miR-4512	-0.36504	-0.311213	0.832892	0.361438	0.74594	0.441967	0.127296	down	non-significant	pairwise	NOT
Basal_Her2	hsa-miR-6516-5p	0.173404	3.33309	0.829626	0.362381	0.747304	0.440835	0.126503	up	non-significant	pairwise	NOT
Basal_Her2	hsa-miR-6798-3p	0.39235	-0.222791	0.827932	0.362871	0.747583	0.440247	0.126341	up	non-significant	pairwise	NOT
Basal_Her2	hsa-miR-301a-5p	-0.311948	0.486909	0.826484	0.363291	0.747583	0.439745	0.126341	down	non-significant	pairwise	NOT
Basal_Her2	hsa-miR-5680	-0.404335	-0.29666	0.826242	0.363361	0.747583	0.439661	0.126341	down	non-significant	pairwise	NOT
Basal_Her2	hsa-miR-12129	0.301783	-0.463876	0.824942	0.363739	0.74778	0.43921	0.126226	up	non-significant	pairwise	NOT
Basal_Her2	hsa-miR-548at-3p	0.380345	-0.333855	0.818182	0.365712	0.751254	0.43686	0.124213	up	non-significant	pairwise	NOT
Basal_Her2	hsa-miR-5089-3p	0.507932	-0.398576	0.813117	0.3672	0.753727	0.435097	0.122786	up	non-significant	pairwise	NOT
Basal_Her2	hsa-miR-1305	0.408345	1.03172	0.808076	0.36869	0.754701	0.433339	0.122225	up	non-significant	pairwise	NOT
Basal_Her2	hsa-miR-497-3p	0.179714	2.1732	0.808063	0.368693	0.754701	0.433335	0.122225	up	non-significant	pairwise	NOT
Basal_Her2	hsa-miR-548w	-0.338575	-0.43223	0.807679	0.368807	0.754701	0.4332	0.122225	down	non-significant	pairwise	NOT
Basal_Her2	hsa-miR-4686	-0.541244	-0.255654	0.807519	0.368855	0.754701	0.433145	0.122225	down	non-significant	pairwise	NOT
Basal_Her2	hsa-miR-4660	-0.350795	-0.073054	0.806552	0.369141	0.754701	0.432807	0.122225	down	non-significant	pairwise	NOT
Basal_Her2	hsa-miR-6735-5p	0.388901	-0.228596	0.805741	0.369382	0.754701	0.432524	0.122225	up	non-significant	pairwise	NOT
Basal_Her2	hsa-miR-27a-5p	0.150363	6.15105	0.803579	0.370026	0.755433	0.431768	0.121804	up	non-significant	pairwise	NOT
Basal_Her2	hsa-miR-3199	0.377203	-0.290044	0.801572	0.370624	0.756073	0.431067	0.121437	up	non-significant	pairwise	NOT
Basal_Her2	hsa-miR-92a-2-5p	-0.451217	-0.384569	0.789214	0.374338	0.763063	0.426736	0.11744	down	non-significant	pairwise	NOT
Basal_Her2	hsa-miR-6785-5p	0.399556	-0.38391	0.787625	0.374819	0.763457	0.426178	0.117215	up	non-significant	pairwise	NOT
Basal_Her2	hsa-miR-6867-5p	-0.402743	-0.443212	0.785859	0.375355	0.763573	0.425558	0.117149	down	non-significant	pairwise	NOT
Basal_Her2	hsa-miR-6796-3p	-0.392219	-0.353693	0.785539	0.375452	0.763573	0.425445	0.117149	down	non-significant	pairwise	NOT
Basal_Her2	hsa-miR-6789-3p	-0.374936	-0.176485	0.78067	0.376936	0.765509	0.423732	0.11605	down	non-significant	pairwise	NOT
Basal_Her2	hsa-miR-548ab	0.150239	-0.46919	0.780523	0.376981	0.765509	0.42368	0.11605	up	non-significant	pairwise	NOT
Basal_Her2	hsa-miR-1237-3p	0.20702	0.483462	0.777353	0.377952	0.766892	0.422564	0.115266	up	non-significant	pairwise	NOT
Basal_Her2	hsa-miR-3664-5p	-0.501076	-0.427105	0.775446	0.378537	0.767493	0.421891	0.114925	down	non-significant	pairwise	NOT
Basal_Her2	hsa-miR-196a-3p	-0.392697	1.69794	0.772113	0.379564	0.768987	0.420715	0.114081	down	non-significant	pairwise	NOT
Basal_Her2	hsa-miR-2681-5p	0.520728	-0.41482	0.771036	0.379897	0.769073	0.420335	0.114032	up	non-significant	pairwise	NOT
Basal_Her2	hsa-miR-5001-5p	0.432224	-0.410022	0.765584	0.381587	0.771574	0.418407	0.112623	up	non-significant	pairwise	NOT
Basal_Her2	hsa-miR-892c-5p	0.335221	-0.470568	0.764748	0.381847	0.771574	0.418111	0.112623	up	non-significant	pairwise	NOT
Basal_Her2	hsa-miR-151b	0.143641	7.43522	0.763993	0.382082	0.771574	0.417844	0.112623	up	non-significant	pairwise	NOT
Basal_Her2	hsa-miR-4492	-0.321854	0.405318	0.76312	0.382354	0.771574	0.417535	0.112623	down	non-significant	pairwise	NOT
Basal_Her2	hsa-miR-142-3p	0.182366	12.9883	0.762374	0.382587	0.771574	0.41727	0.112623	up	non-significant	pairwise	NOT
Basal_Her2	hsa-miR-4645-3p	0.226606	0.32806	0.752801	0.385591	0.777041	0.413873	0.109556	up	non-significant	pairwise	NOT
Basal_Her2	hsa-miR-145-3p	0.149346	7.94504	0.749894	0.38651	0.778302	0.41284	0.108852	up	non-significant	pairwise	NOT
Basal_Her2	hsa-miR-3935	-0.708035	-0.363968	0.746506	0.387585	0.779874	0.411633	0.107975	down	non-significant	pairwise	NOT
Basal_Her2	hsa-miR-6805-3p	-0.13229	-0.460037	0.741907	0.389051	0.782231	0.409994	0.106665	down	non-significant	pairwise	NOT
Basal_Her2	hsa-miR-4750-3p	-0.139454	-0.481913	0.738856	0.390028	0.783008	0.408905	0.106234	down	non-significant	pairwise	NOT
Basal_Her2	hsa-miR-3196	-0.139454	-0.485291	0.738856	0.390028	0.783008	0.408905	0.106234	down	non-significant	pairwise	NOT
Basal_Her2	hsa-miR-190a-3p	-0.18581	1.92522	0.736614	0.390748	0.783019	0.408104	0.106228	down	non-significant	pairwise	NOT
Basal_Her2	hsa-miR-607	-0.12903	-0.472576	0.734275	0.391501	0.783019	0.407267	0.106228	down	non-significant	pairwise	NOT
Basal_Her2	hsa-miR-6819-5p	-0.12903	-0.47824	0.734275	0.391501	0.783019	0.407267	0.106228	down	non-significant	pairwise	NOT
Basal_Her2	hsa-miR-6504-3p	-0.12903	-0.480638	0.734275	0.391501	0.783019	0.407267	0.106228	down	non-significant	pairwise	NOT
Basal_Her2	hsa-miR-671-5p	-0.119131	7.71311	0.734249	0.391509	0.783019	0.407258	0.106228	down	non-significant	pairwise	NOT
Basal_Her2	hsa-miR-6803-3p	0.200011	0.857225	0.732643	0.392028	0.783465	0.406683	0.105981	up	non-significant	pairwise	NOT
Basal_Her2	hsa-miR-6740-3p	0.356843	-0.264024	0.729701	0.39298	0.784564	0.405629	0.105372	up	non-significant	pairwise	NOT
Basal_Her2	hsa-miR-1252-5p	-0.486995	0.039581	0.729117	0.39317	0.784564	0.40542	0.105372	down	non-significant	pairwise	NOT
[truncated: 1,323 more rows]

## Sheet: Basal_LumA
contrast	genes	logFC	logCPM	LR	PValue	FDR	neg_log10_pvalue	neg_log10_FDR	direction	significant	test_type	in_heatmap
[truncated: 2,652 more rows]

[truncated: 7 more sheets: Basal_lumB, Her2, Her2_LumA, Her2_lumB, LumA, LumA_LumB, LumB]
